# Supplementary material for: Predictive pollen-based biome modeling using machine learning
Source: PLoS One. 2018 Aug 23;13(8):e0202214. doi: 10.1371/journal.pone.0202214 (PMC6122137; doi:10.1371/journal.pone.0202214)
Supplement: S1 Table — Hyper-parameters were fitted to 10 folds for each of 50 candidates, totaling 500 fits. Acronyms denote LDA for Linear Discriminant Analysis, SVM for Support Vector Machines, NN for Neural Networks, RF for Random Forest, LR for Logistic Regression, NB for Naïve Bayes, CDT for Classifivation Decision Tree, and KNN for K-Nearest Neighbors. (XLS) [file pone.0202214.s001.xls]

## Sheet: Sheet1
S1 Table. Time requirement for hyper-parameter optimization for the validation set. Hyper-parameters were fitted to 10 folds for each of 50 candidates, totaling 500 fits. Acronyms denote LDA for Linear Discriminant Analysis, SVM for Support Vector Machines, NN for Neural Networks, RF for Random Forest, LR for Logistic Regression, NB for Naïve Bayes, CDT for Classifivation Decision Tree, and KNN f…
Model	Minutes	Seconds
LDA	0	23
LR	2	6
NB	0	2.3
KNN	2	4
CDT	2	2
RF	5	0
SVM	34	8
NN	36	3
