# Supplementary material for: Predictive pollen-based biome modeling using machine learning
Source: PLoS One. 2018 Aug 23;13(8):e0202214. doi: 10.1371/journal.pone.0202214 (PMC6122137; doi:10.1371/journal.pone.0202214)
Supplement: S2 Table — Latitude (Lat) and longitude (Long) values were rounded to the nearest two decimal points. The column “Context” refers to the deposit type a pollen sample was collected from. The collumn “Symbol” refers to a color-coded position of a pollen sample on map in Fig 2. (XLS) [file pone.0202214.s002.xls]

## Sheet: Sheet1
S2 Table. List of biome assignments (Olson et al., 2001) to modern pollen data (Gajewski et al. 2002). Latitude (Lat) and longitude (Long) values were rounded to the nearest two decimal points. The column “Context” refers to the deposit type a pollen sample was collected from. The collumn “Symbol” refers to a color-coded position of a pollen sample on map in Fig 2.
ID	Site code	Lat	Long	Context	Symbol	Country	Biome assignment
1	098-10	22.243	59.773	Surface	Green cross	Oman	Deserts and Xeric Shrublands
2	098-11	22.503	59.716	Surface	Green cross	Oman	Deserts and Xeric Shrublands
3	098-17	22.494	59.726	Surface	Green cross	Oman	Deserts and Xeric Shrublands
4	098-18	22.494	59.726	Surface	Green cross	Oman	Deserts and Xeric Shrublands
5	098-24	22.492	59.739	Surface	Green cross	Oman	Deserts and Xeric Shrublands
6	098-25	22.491	59.738	Surface	Green cross	Oman	Deserts and Xeric Shrublands
7	098-26	22.491	59.738	Surface	Green cross	Oman	Deserts and Xeric Shrublands
8	098-27	22.491	59.738	Surface	Green cross	Oman	Deserts and Xeric Shrublands
9	098-2b	22.271	58.92	Surface	Green cross	Oman	Deserts and Xeric Shrublands
10	098-35	22.486	59.745	Surface	Green cross	Oman	Deserts and Xeric Shrublands
11	098-36	22.486	59.745	Surface	Green cross	Oman	Deserts and Xeric Shrublands
12	098-3b	23.271	58.92	Surface	Green cross	Oman	Deserts and Xeric Shrublands
13	098-40	22.446	59.691	Surface	Green cross	Oman	Deserts and Xeric Shrublands
14	098-41	22.561	59.541	Surface	Green cross	Oman	Deserts and Xeric Shrublands
15	098-42	22.561	59.529	Surface	Green cross	Oman	Deserts and Xeric Shrublands
16	098-47	22.687	59.344	Surface	Green cross	Oman	Deserts and Xeric Shrublands
17	098-50	22.907	59.089	Surface	Green cross	Oman	Deserts and Xeric Shrublands
18	098-51	22.918	59.095	Surface	Green cross	Oman	Deserts and Xeric Shrublands
19	098-53	23.196	57.137	Surface	Green cross	Oman	Temperate Grasslands, Savannas, and Shrublands
20	098-54	23.196	57.137	Surface	Green cross	Oman	Temperate Grasslands, Savannas, and Shrublands
21	098-55	23.294	56.567	Surface	Green cross	Oman	Temperate Grasslands, Savannas, and Shrublands
22	098-6	23.271	58.92	Surface	Green cross	Oman	Deserts and Xeric Shrublands
23	098-8	22.55	59.517	Surface	Green cross	Oman	Deserts and Xeric Shrublands
24	098-9	22.04	59.664	Surface	Green cross	Oman	Deserts and Xeric Shrublands
25	099-12	23.237	57.202	Surface	Green cross	Oman	Temperate Grasslands, Savannas, and Shrublands
26	099-12b	23.237	57.202	Surface	Green cross	Oman	Temperate Grasslands, Savannas, and Shrublands
27	099-13	23.236	57.191	Surface	Green cross	Oman	Temperate Grasslands, Savannas, and Shrublands
28	099-14b	23.319	58.119	Surface	Green cross	Oman	Deserts and Xeric Shrublands
29	099-15	23.02	58.249	Surface	Green cross	Oman	Temperate Grasslands, Savannas, and Shrublands
30	099-19	22.495	58.946	Surface	Green cross	Oman	Temperate Grasslands, Savannas, and Shrublands
31	100Elg	1.1	34.6	Surface	Green cross	Uganda	Montane Grasslands and Shrublands
33	101Elg	1.1	34.6	Surface	Green cross	Uganda	Montane Grasslands and Shrublands
35	102Elg	1.1	34.6	Surface	Green cross	Uganda	Montane Grasslands and Shrublands
37	103Elg	1.1	34.6	Surface	Green cross	Uganda	Montane Grasslands and Shrublands
38	104Elg	1.1	34.6	Surface	Green cross	Uganda	Montane Grasslands and Shrublands
40	105Elg	1.1	34.6	Surface	Green cross	Uganda	Montane Grasslands and Shrublands
42	106Elg	1.1	34.6	Surface	Green cross	Uganda	Montane Grasslands and Shrublands
47	10F	-27.907	22.737	Surface	Green cross	South Africa	Deserts and Xeric Shrublands
50	113Elg	1.15	34.58	Surface	Green cross	Uganda	Montane Grasslands and Shrublands
51	11F	-27.7	22.699	Surface	Green cross	South Africa	Deserts and Xeric Shrublands
52	11Ruw	0.38	29.864	Surface	Green cross	Uganda	Montane Grasslands and Shrublands
53	122Elg	1.14	34.63	Surface	Green cross	Uganda	Montane Grasslands and Shrublands
54	125Elg	1.11	34.65	Surface	Green cross	Uganda	Tropical and Subtropical Moist Broadleaf Forests
55	12F	-27.686	22.819	Surface	Green cross	South Africa	Deserts and Xeric Shrublands
56	131Elg	1.15	34.52	Surface	Green cross	Uganda	Montane Grasslands and Shrublands
57	132Elg	1.23	34.47	Surface	Green cross	Uganda	Tropical and Subtropical Moist Broadleaf Forests
58	13F	-29.116	24.767	Surface	Green cross	South Africa	Deserts and Xeric Shrublands
59	13Ruw	0.38	29.864	Surface	Green cross	Uganda	Montane Grasslands and Shrublands
60	14F	-29.116	24.767	Surface	Green cross	South Africa	Deserts and Xeric Shrublands
61	15F	-29.116	24.767	Surface	Green cross	South Africa	Deserts and Xeric Shrublands
62	16S	-28.218	23.789	Surface	Green cross	South Africa	Deserts and Xeric Shrublands
63	17S	-28.25	24.033	Surface	Green cross	South Africa	Deserts and Xeric Shrublands
64	18S	-28.25	24.033	Surface	Green cross	South Africa	Deserts and Xeric Shrublands
65	19Ruw	0.38	29.864	Surface	Green cross	Uganda	Montane Grasslands and Shrublands
66	19S	-28.25	24.033	Surface	Green cross	South Africa	Deserts and Xeric Shrublands
67	1Ruw	0.375	29.905	Surface	Green cross	Uganda	Montane Grasslands and Shrublands
68	1S	-28.127	24.515	Surface	Green cross	South Africa	Deserts and Xeric Shrublands
69	1ZAF94SC	-32.15	19.033	Surface	Green cross	South Africa	Mediterranean Forests, Woodlands, and Scrub
70	200Elg	1.17	34.71	Surface	Green cross	Uganda	Tropical and Subtropical Moist Broadleaf Forests
72	201Elg	1.17	34.71	Surface	Green cross	Uganda	Tropical and Subtropical Moist Broadleaf Forests
74	203Elg	1.12	34.67	Surface	Green cross	Uganda	Tropical and Subtropical Moist Broadleaf Forests
75	204Elg	1.12	34.67	Surface	Green cross	Uganda	Tropical and Subtropical Moist Broadleaf Forests
76	206Elg	1.1	34.6	Surface	Green cross	Uganda	Montane Grasslands and Shrublands
77	207Elg	1.1	34.6	Surface	Green cross	Uganda	Montane Grasslands and Shrublands
78	208Elg	1.1	34.6	Surface	Green cross	Uganda	Montane Grasslands and Shrublands
79	20F	-28.25	24.033	Surface	Green cross	South Africa	Deserts and Xeric Shrublands
80	20Ruw	0.37	29.895	Surface	Green cross	Uganda	Montane Grasslands and Shrublands
81	213/7	6.289	1.678	Lake	Black cross	Togo	Tropical and Subtropical Grasslands, Savannas, and Shrublands
82	213/8	6.289	1.678	Lake	Black cross	Togo	Tropical and Subtropical Grasslands, Savannas, and Shrublands
83	214/1	6.257	1.669	Lake	Black cross	Togo	Tropical and Subtropical Grasslands, Savannas, and Shrublands
84	214/2	6.289	1.678	Lake	Black cross	Togo	Tropical and Subtropical Grasslands, Savannas, and Shrublands
85	214/3	6.289	1.678	Lake	Black cross	Togo	Tropical and Subtropical Grasslands, Savannas, and Shrublands
86	214/4	6.289	1.678	Lake	Black cross	Togo	Tropical and Subtropical Grasslands, Savannas, and Shrublands
87	214/5	6.289	1.678	Lake	Black cross	Togo	Tropical and Subtropical Grasslands, Savannas, and Shrublands
88	214/6	6.267	1.672	Lake	Black cross	Togo	Tropical and Subtropical Grasslands, Savannas, and Shrublands
89	214/7	6.267	1.672	Lake	Black cross	Togo	Tropical and Subtropical Grasslands, Savannas, and Shrublands
90	214/8	6.267	1.672	Lake	Black cross	Togo	Tropical and Subtropical Grasslands, Savannas, and Shrublands
91	215/1	6.267	1.672	Lake	Black cross	Togo	Tropical and Subtropical Grasslands, Savannas, and Shrublands
92	215/2	6.267	1.672	Lake	Black cross	Togo	Tropical and Subtropical Grasslands, Savannas, and Shrublands
93	215/3	6.267	1.672	Lake	Black cross	Togo	Tropical and Subtropical Grasslands, Savannas, and Shrublands
94	215/4	6.257	1.669	Lake	Black cross	Togo	Tropical and Subtropical Grasslands, Savannas, and Shrublands
95	215/5	6.257	1.669	Lake	Black cross	Togo	Tropical and Subtropical Grasslands, Savannas, and Shrublands
96	215/6	6.257	1.669	Lake	Black cross	Togo	Tropical and Subtropical Grasslands, Savannas, and Shrublands
97	215/7	6.257	1.669	Lake	Black cross	Togo	Tropical and Subtropical Grasslands, Savannas, and Shrublands
98	215/8	6.257	1.669	Lake	Black cross	Togo	Tropical and Subtropical Grasslands, Savannas, and Shrublands
99	216/1	6.257	1.669	Lake	Black cross	Togo	Tropical and Subtropical Grasslands, Savannas, and Shrublands
100	216/2	6.257	1.669	Lake	Black cross	Togo	Tropical and Subtropical Grasslands, Savannas, and Shrublands
101	216/3St	6.257	1.669	Lake	Black cross	Togo	Tropical and Subtropical Grasslands, Savannas, and Shrublands
102	216/4St	6.257	1.669	Lake	Black cross	Togo	Tropical and Subtropical Grasslands, Savannas, and Shrublands
103	21F	-28.109	24.038	Surface	Green cross	South Africa	Deserts and Xeric Shrublands
104	22F	-28.057	24.477	Surface	Green cross	South Africa	Deserts and Xeric Shrublands
105	23F	-28.057	24.477	Surface	Green cross	South Africa	Deserts and Xeric Shrublands
106	24Ruw	0.37	29.895	Surface	Green cross	Uganda	Montane Grasslands and Shrublands
107	25Ruw	0.365	29.89	Surface	Green cross	Uganda	Montane Grasslands and Shrublands
108	25S	-27.8	23.867	Surface	Green cross	South Africa	Deserts and Xeric Shrublands
109	26S	-27.8	23.867	Surface	Green cross	South Africa	Deserts and Xeric Shrublands
110	27S	-27.8	23.867	Surface	Green cross	South Africa	Deserts and Xeric Shrublands
111	28S	-27.8	23.867	Surface	Green cross	South Africa	Deserts and Xeric Shrublands
112	29F	-27.8	23.867	Surface	Green cross	South Africa	Deserts and Xeric Shrublands
113	2S	-27.736	23.618	Surface	Green cross	South Africa	Deserts and Xeric Shrublands
114	2Sb	-27.554	23.196	Surface	Green cross	South Africa	Deserts and Xeric Shrublands
115	2ZAF94SC	-32.275	19.122	Surface	Green cross	South Africa	Mediterranean Forests, Woodlands, and Scrub
116	30F	-28.333	23.467	Surface	Green cross	South Africa	Deserts and Xeric Shrublands
117	31F	-28.333	23.467	Surface	Green cross	South Africa	Deserts and Xeric Shrublands
118	32S	-31.014	24.56	Surface	Green cross	South Africa	Deserts and Xeric Shrublands
119	33S	-31.475	24.35	Surface	Green cross	South Africa	Deserts and Xeric Shrublands
120	34F	-31.041	24.524	Surface	Green cross	South Africa	Deserts and Xeric Shrublands
121	35F	-30.854	24.242	Surface	Green cross	South Africa	Deserts and Xeric Shrublands
122	35Ruw	0.368	29.875	Surface	Green cross	Uganda	Montane Grasslands and Shrublands
123	36F	-31.529	24.69	Surface	Green cross	South Africa	Deserts and Xeric Shrublands
124	36Ruw	0.368	29.875	Surface	Green cross	Uganda	Montane Grasslands and Shrublands
125	37F	-31.545	24.391	Surface	Green cross	South Africa	Deserts and Xeric Shrublands
126	37Ruw	0.368	29.875	Surface	Green cross	Uganda	Montane Grasslands and Shrublands
127	38F	-28.491	25.261	Surface	Green cross	South Africa	Deserts and Xeric Shrublands
128	39F	-28.164	25.474	Surface	Green cross	South Africa	Deserts and Xeric Shrublands
129	3Ruw	0.375	29.905	Surface	Green cross	Uganda	Montane Grasslands and Shrublands
130	3S	-27.632	23.107	Surface	Green cross	South Africa	Deserts and Xeric Shrublands
131	3ZAF94SC	-32.136	19.001	Surface	Green cross	South Africa	Mediterranean Forests, Woodlands, and Scrub
132	40Elg	1.1	34.61	Surface	Green cross	Uganda	Tropical and Subtropical Moist Broadleaf Forests
133	40F	-28.07	25.556	Surface	Green cross	South Africa	Montane Grasslands and Shrublands
134	41S	-28.25	27.167	Surface	Green cross	South Africa	Montane Grasslands and Shrublands
135	42F	-28.25	27.167	Surface	Green cross	South Africa	Montane Grasslands and Shrublands
136	43F	-28.25	27.167	Surface	Green cross	South Africa	Montane Grasslands and Shrublands
137	44S	-28.802	26.082	Surface	Green cross	South Africa	Montane Grasslands and Shrublands
138	45F	-28.802	26.082	Surface	Green cross	South Africa	Montane Grasslands and Shrublands
140	49Elg	1.11	34.66	Surface	Green cross	Uganda	Tropical and Subtropical Moist Broadleaf Forests
141	4S	-27.661	23.005	Surface	Green cross	South Africa	Deserts and Xeric Shrublands
142	4ZAF94SC	-32.095	19.066	Surface	Green cross	South Africa	Mediterranean Forests, Woodlands, and Scrub
143	503/8	1.867	36.15	Surface	Green cross	Kenya	Tropical and Subtropical Grasslands, Savannas, and Shrublands
144	508/6	1.8	36.25	Surface	Green cross	Kenya	Tropical and Subtropical Grasslands, Savannas, and Shrublands
146	50Elg	1.12	34.68	Surface	Green cross	Uganda	Tropical and Subtropical Moist Broadleaf Forests
148	51Ruw	0.344	29.865	Surface	Green cross	Uganda	Montane Grasslands and Shrublands
151	53Ruw	0.344	29.865	Surface	Green cross	Uganda	Montane Grasslands and Shrublands
153	55Ruw	0.344	29.865	Surface	Green cross	Uganda	Montane Grasslands and Shrublands
154	57Ruw	0.344	29.865	Surface	Green cross	Uganda	Montane Grasslands and Shrublands
155	5F	-27.661	23.005	Surface	Green cross	South Africa	Deserts and Xeric Shrublands
156	60Ruw	0.344	29.865	Surface	Green cross	Uganda	Montane Grasslands and Shrublands
157	62Ruw	0.344	29.865	Surface	Green cross	Uganda	Montane Grasslands and Shrublands
158	65Ruw	0.344	29.865	Lake	Black cross	Uganda	Montane Grasslands and Shrublands
159	67Ruw	0.344	29.862	Lake	Black cross	Uganda	Montane Grasslands and Shrublands
160	6F	-27.661	23.005	Surface	Green cross	South Africa	Deserts and Xeric Shrublands
161	6Ruw	0.375	29.865	Surface	Green cross	Uganda	Montane Grasslands and Shrublands
162	70Elg	1.11	34.58	Surface	Green cross	Uganda	Montane Grasslands and Shrublands
163	70Ruw	0.344	29.865	Surface	Green cross	Uganda	Montane Grasslands and Shrublands
164	71Elg	1.1	34.57	Surface	Green cross	Uganda	Montane Grasslands and Shrublands
165	72Ruw	0.344	29.865	Surface	Green cross	Uganda	Montane Grasslands and Shrublands
166	73CR1001	3.842	35.925	Lake	Black cross	Kenya	Deserts and Xeric Shrublands
167	73CR1002	3.85	36.3	Lake	Black cross	Kenya	Deserts and Xeric Shrublands
168	73CR1003	4	36.075	Lake	Black cross	Kenya	Deserts and Xeric Shrublands
169	73CR1004	4.075	35.983	Lake	Black cross	Kenya	Deserts and Xeric Shrublands
170	73CR1005	4.183	36.067	Lake	Black cross	Kenya	Deserts and Xeric Shrublands
171	73CR1007	4.3	36.125	Lake	Black cross	Kenya	Deserts and Xeric Shrublands
172	73CR1008	4.433	36	Lake	Black cross	Kenya	Deserts and Xeric Shrublands
173	73CR1010	3.717	36.192	Lake	Black cross	Kenya	Deserts and Xeric Shrublands
174	73CR1011	3.583	36.058	Lake	Black cross	Kenya	Deserts and Xeric Shrublands
175	73CR1012	3.283	36.333	Lake	Black cross	Kenya	Deserts and Xeric Shrublands
176	73CR1013	3.333	36.05	Lake	Black cross	Kenya	Deserts and Xeric Shrublands
177	73CR1015	3.975	36.15	Lake	Black cross	Kenya	Deserts and Xeric Shrublands
178	73Elg	1.13	34.56	Surface	Green cross	Uganda	Montane Grasslands and Shrublands
179	73Ruw	0.35	29.87	Lake	Black cross	Uganda	Montane Grasslands and Shrublands
180	74Elg	1.1	34.55	Surface	Green cross	Uganda	Montane Grasslands and Shrublands
181	74-V1	4.217	36.233	Lake	Black cross	Kenya	Deserts and Xeric Shrublands
182	75Ruw	0.342	29.88	Surface	Green cross	Uganda	Montane Grasslands and Shrublands
183	76Ruw	0.35	29.89	Surface	Green cross	Uganda	Montane Grasslands and Shrublands
184	78Elg	1.09	34.55	Surface	Green cross	Uganda	Montane Grasslands and Shrublands
185	79Ruw	0.34	29.93	Surface	Green cross	Uganda	Montane Grasslands and Shrublands
186	79TA.O	3.583	36.183	Lake	Black cross	Kenya	Deserts and Xeric Shrublands
187	79TC.O	2.783	36.542	Lake	Black cross	Kenya	Deserts and Xeric Shrublands
188	79TE.O	3.5	36.033	Lake	Black cross	Kenya	Deserts and Xeric Shrublands
189	79TF.O	3.5	35.925	Lake	Black cross	Kenya	Deserts and Xeric Shrublands
190	79TH.O	3.517	35.967	Lake	Black cross	Kenya	Deserts and Xeric Shrublands
191	79TI.O	3.492	35.917	Lake	Black cross	Kenya	Deserts and Xeric Shrublands
192	7S	-27.7	22.699	Surface	Green cross	South Africa	Deserts and Xeric Shrublands
195	88Elg	1.13	34.58	Surface	Green cross	Uganda	Montane Grasslands and Shrublands
198	8S	-27.7	22.699	Surface	Green cross	South Africa	Deserts and Xeric Shrublands
199	90Elg	1.13	34.58	Surface	Green cross	Uganda	Montane Grasslands and Shrublands
201	91Elg	1.13	34.58	Surface	Green cross	Uganda	Montane Grasslands and Shrublands
203	92Elg	1.13	34.58	Surface	Green cross	Uganda	Montane Grasslands and Shrublands
212	9Ruw	0.38	29.864	Surface	Green cross	Uganda	Montane Grasslands and Shrublands
213	9S	-27.7	22.699	Surface	Green cross	South Africa	Deserts and Xeric Shrublands
214	A.14	5.402	-3.869	Surface	Green cross	Côte d'Yvoire	Tropical and Subtropical Moist Broadleaf Forests
215	A.18	5.344	-3.784	Surface	Green cross	Côte d'Yvoire	Tropical and Subtropical Moist Broadleaf Forests
216	A.22	5.4	-3.857	Surface	Green cross	Côte d'Yvoire	Tropical and Subtropical Moist Broadleaf Forests
217	A.6	5.417	-3.909	Surface	Green cross	Côte d'Yvoire	Tropical and Subtropical Moist Broadleaf Forests
218	A-Bur87	-12.433	49.233	Lake	Black cross	Madagascar	Tropical and Subtropical Dry Broadleaf Forests
219	AML81-LS	7.494	38.613	Lake	Black cross	Ethiopia	Tropical and Subtropical Grasslands, Savannas, and Shrublands
220	AML81-LZ	8	38.83	Lake	Black cross	Ethiopia	Tropical and Subtropical Grasslands, Savannas, and Shrublands
221	AML81S33	7.393	38.667	Surface	Green cross	Ethiopia	Tropical and Subtropical Grasslands, Savannas, and Shrublands
222	AML81S36	7.428	38.672	Surface	Green cross	Ethiopia	Tropical and Subtropical Grasslands, Savannas, and Shrublands
223	AML81-VR	7.713	38.654	River	Blue cross	Ethiopia	Tropical and Subtropical Grasslands, Savannas, and Shrublands
224	AS92CS1	-28.287	16.957	Midden	Purple cross	South Africa	Deserts and Xeric Shrublands
225	AS92CS10	-28.537	16.92	Midden	Purple cross	South Africa	Deserts and Xeric Shrublands
226	AS92CS11	-32.083	26.138	Midden	Purple cross	South Africa	Montane Grasslands and Shrublands
227	AS92CS12	-32.083	26.138	Midden	Purple cross	South Africa	Montane Grasslands and Shrublands
228	AS92CS13	-32.083	26.138	Midden	Purple cross	South Africa	Montane Grasslands and Shrublands
229	AS92CS14	-32.082	26.128	Midden	Purple cross	South Africa	Montane Grasslands and Shrublands
230	AS92CS15	-32.082	26.128	Midden	Purple cross	South Africa	Montane Grasslands and Shrublands
231	AS92CS16	-32.082	26.128	Midden	Purple cross	South Africa	Montane Grasslands and Shrublands
232	AS92CS17	-32.082	26.128	Midden	Purple cross	South Africa	Montane Grasslands and Shrublands
233	AS92CS18	-31.55	24.232	Midden	Purple cross	South Africa	Deserts and Xeric Shrublands
234	AS92CS19	-31.15	25.065	Midden	Purple cross	South Africa	Deserts and Xeric Shrublands
235	AS92CS2	-28.308	17.108	Midden	Purple cross	South Africa	Deserts and Xeric Shrublands
236	AS92CS20	-31.15	25.065	Midden	Purple cross	South Africa	Deserts and Xeric Shrublands
237	AS92CS21	-31.143	25.9	Midden	Purple cross	South Africa	Montane Grasslands and Shrublands
238	AS92CS22	-31.143	25.9	Midden	Purple cross	South Africa	Montane Grasslands and Shrublands
239	AS92CS23	-30.987	25.732	Midden	Purple cross	South Africa	Deserts and Xeric Shrublands
240	AS92CS24	-30.987	25.732	Midden	Purple cross	South Africa	Deserts and Xeric Shrublands
241	AS92CS25	-29.01	26.257	Midden	Purple cross	South Africa	Montane Grasslands and Shrublands
242	AS92CS26	-28.78	19.327	Surface	Green cross	South Africa	Deserts and Xeric Shrublands
243	AS92CS27	-31.143	25.068	Surface	Green cross	South Africa	Deserts and Xeric Shrublands
244	AS92CS28	-31.15	25.065	Surface	Green cross	South Africa	Deserts and Xeric Shrublands
245	AS92CS29	-31.143	25.015	Surface	Green cross	South Africa	Deserts and Xeric Shrublands
246	AS92CS3	-28.308	17.108	Midden	Purple cross	South Africa	Deserts and Xeric Shrublands
247	AS92CS4	-28.345	17.17	Midden	Purple cross	South Africa	Deserts and Xeric Shrublands
248	AS92CS5	-28.345	17.17	Midden	Purple cross	South Africa	Deserts and Xeric Shrublands
249	AS92CS6	-28.345	17.17	Midden	Purple cross	South Africa	Deserts and Xeric Shrublands
250	AS92CS7	-29.005	19.438	Midden	Purple cross	South Africa	Deserts and Xeric Shrublands
251	AS92CS8	-29.342	18.688	Midden	Purple cross	South Africa	Deserts and Xeric Shrublands
252	AS92CS9	-29.342	18.688	Midden	Purple cross	South Africa	Deserts and Xeric Shrublands
253	AS92SCC0	-31.691	29.39	Surface	Green cross	South Africa	Tropical and Subtropical Moist Broadleaf Forests
254	AS92SCC1	-28.954	31.778	Surface	Green cross	South Africa	Tropical and Subtropical Moist Broadleaf Forests
255	AS92SCC2	-29	31.727	Surface	Green cross	South Africa	Tropical and Subtropical Moist Broadleaf Forests
256	AS92SCC3	-29	31.727	Surface	Green cross	South Africa	Tropical and Subtropical Moist Broadleaf Forests
257	AS92SCC4	-29	31.727	Surface	Green cross	South Africa	Tropical and Subtropical Moist Broadleaf Forests
258	AS92SCC5	-29	31.727	Surface	Green cross	South Africa	Tropical and Subtropical Moist Broadleaf Forests
259	AS92SCC6	-29	31.727	Surface	Green cross	South Africa	Tropical and Subtropical Moist Broadleaf Forests
260	AS92SCC7	-29.811	31.042	Surface	Green cross	South Africa	Mangroves
261	AS92SCC8	-31.691	29.39	Surface	Green cross	South Africa	Tropical and Subtropical Moist Broadleaf Forests
262	AS92SCC9	-31.691	29.39	Surface	Green cross	South Africa	Tropical and Subtropical Moist Broadleaf Forests
263	ASSCOT1	-29.532	28.342	Surface	Green cross	South Africa	Montane Grasslands and Shrublands
264	ASSCOT10	-29.218	27.482	Surface	Green cross	South Africa	Montane Grasslands and Shrublands
265	ASSCOT11	-28.52	28.405	Surface	Green cross	South Africa	Montane Grasslands and Shrublands
266	ASSCOT12	-24.164	29.234	Surface	Green cross	South Africa	Tropical and Subtropical Grasslands, Savannas, and Shrublands
267	ASSCOT13	-31.836	24.859	Surface	Green cross	South Africa	Deserts and Xeric Shrublands
268	ASSCOT14	-28.529	28.469	Surface	Green cross	South Africa	Montane Grasslands and Shrublands
269	ASSCOT15	-28.536	28.467	Surface	Green cross	South Africa	Montane Grasslands and Shrublands
270	ASSCOT16	-28.536	28.467	Surface	Green cross	South Africa	Montane Grasslands and Shrublands
271	ASSCOT17	-23.845	29.926	Surface	Green cross	South Africa	Montane Grasslands and Shrublands
272	ASSCOT18	-24.232	28.386	Surface	Green cross	South Africa	Tropical and Subtropical Grasslands, Savannas, and Shrublands
273	ASSCOT19	-24.286	28.048	Surface	Green cross	South Africa	Tropical and Subtropical Grasslands, Savannas, and Shrublands
274	ASSCOT2	-28.732	28.892	Surface	Green cross	South Africa	Montane Grasslands and Shrublands
275	ASSCOT20	-24.3	28.495	Surface	Green cross	South Africa	Tropical and Subtropical Grasslands, Savannas, and Shrublands
276	ASSCOT21	-26.011	27.76	Surface	Green cross	South Africa	Montane Grasslands and Shrublands
277	ASSCOT22	-26.011	27.76	Surface	Green cross	South Africa	Montane Grasslands and Shrublands
278	ASSCOT23	-26.02	27.732	Surface	Green cross	South Africa	Montane Grasslands and Shrublands
279	ASSCOT24	-26.02	27.732	Surface	Green cross	South Africa	Montane Grasslands and Shrublands
280	ASSCOT25	-23.903	29.899	Surface	Green cross	South Africa	Montane Grasslands and Shrublands
281	ASSCOT26	-31.845	24.505	Surface	Green cross	South Africa	Deserts and Xeric Shrublands
282	ASSCOT27	-31.495	24.267	Surface	Green cross	South Africa	Deserts and Xeric Shrublands
283	ASSCOT28	-31.495	24.267	Surface	Green cross	South Africa	Deserts and Xeric Shrublands
284	ASSCOT29	-31.473	24.27	Surface	Green cross	South Africa	Deserts and Xeric Shrublands
285	ASSCOT3	-28.688	28.905	Surface	Green cross	South Africa	Montane Grasslands and Shrublands
286	ASSCOT30	-25.882	28.285	Surface	Green cross	South Africa	Montane Grasslands and Shrublands
287	ASSCOT31	-30.87	25.816	Surface	Green cross	South Africa	Deserts and Xeric Shrublands
288	ASSCOT32	-29.186	25.758	Surface	Green cross	South Africa	Deserts and Xeric Shrublands
289	ASSCOT33	-29.186	25.758	Surface	Green cross	South Africa	Deserts and Xeric Shrublands
290	ASSCOT34	-29.191	25.745	Surface	Green cross	South Africa	Deserts and Xeric Shrublands
291	ASSCOT35	-29.191	25.745	Surface	Green cross	South Africa	Deserts and Xeric Shrublands
292	ASSCOT36	-29.182	25.745	Surface	Green cross	South Africa	Deserts and Xeric Shrublands
293	ASSCOT38	-24.814	28.337	Surface	Green cross	South Africa	Tropical and Subtropical Grasslands, Savannas, and Shrublands
294	ASSCOT39	-24.95	28.173	Surface	Green cross	South Africa	Tropical and Subtropical Grasslands, Savannas, and Shrublands
295	ASSCOT4	-28.516	28.61	Surface	Green cross	South Africa	Montane Grasslands and Shrublands
296	ASSCOT40	-24.345	28.851	Surface	Green cross	South Africa	Tropical and Subtropical Grasslands, Savannas, and Shrublands
297	ASSCOT41	-25.45	28.277	Surface	Green cross	South Africa	Tropical and Subtropical Grasslands, Savannas, and Shrublands
298	ASSCOT42	-24.4	28.747	Surface	Green cross	South Africa	Tropical and Subtropical Grasslands, Savannas, and Shrublands
299	ASSCOT43	-28.834	24.838	Surface	Green cross	South Africa	Deserts and Xeric Shrublands
300	ASSCOT44	-28.841	24.827	Surface	Green cross	South Africa	Deserts and Xeric Shrublands
301	ASSCOT45	-28.636	24.665	Surface	Green cross	South Africa	Deserts and Xeric Shrublands
302	ASSCOT46	-28.718	24.804	Surface	Green cross	South Africa	Deserts and Xeric Shrublands
303	ASSCOT47	-24.425	28.757	Surface	Green cross	South Africa	Tropical and Subtropical Grasslands, Savannas, and Shrublands
304	ASSCOT48	-24.425	28.757	Surface	Green cross	South Africa	Tropical and Subtropical Grasslands, Savannas, and Shrublands
305	ASSCOT49	-27.604	24.602	Surface	Green cross	South Africa	Deserts and Xeric Shrublands
306	ASSCOT5	-28.679	28.92	Surface	Green cross	South Africa	Montane Grasslands and Shrublands
307	ASSCOT50	-25.25	28.312	Surface	Green cross	South Africa	Tropical and Subtropical Grasslands, Savannas, and Shrublands
308	ASSCOT51	-22.993	29.368	Surface	Green cross	South Africa	Montane Grasslands and Shrublands
309	ASSCOT52	-32.652	26.888	Surface	Green cross	South Africa	Montane Grasslands and Shrublands
310	ASSCOT53	-23.504	30.201	Surface	Green cross	South Africa	Tropical and Subtropical Grasslands, Savannas, and Shrublands
311	ASSCOT54	-23.504	30.201	Surface	Green cross	South Africa	Tropical and Subtropical Grasslands, Savannas, and Shrublands
312	ASSCOT55	-32.695	26.87	Surface	Green cross	South Africa	Tropical and Subtropical Moist Broadleaf Forests
313	ASSCOT56	-22.97	29.38	Surface	Green cross	South Africa	Montane Grasslands and Shrublands
314	ASSCOT57	-22.938	29.127	Surface	Green cross	South Africa	Tropical and Subtropical Grasslands, Savannas, and Shrublands
315	ASSCOT58	-22.759	29.412	Surface	Green cross	South Africa	Tropical and Subtropical Grasslands, Savannas, and Shrublands
316	ASSCOT59	-23.027	31.372	Surface	Green cross	South Africa	Tropical and Subtropical Grasslands, Savannas, and Shrublands
317	ASSCOT6	-28.677	28.928	Surface	Green cross	South Africa	Montane Grasslands and Shrublands
318	ASSCOT61	-22.57	28.621	Surface	Green cross	South Africa	Tropical and Subtropical Grasslands, Savannas, and Shrublands
319	ASSCOT62	-22.591	28.541	Surface	Green cross	South Africa	Tropical and Subtropical Grasslands, Savannas, and Shrublands
320	ASSCOT63	-27.742	31.325	Surface	Green cross	South Africa	Montane Grasslands and Shrublands
321	ASSCOT7	-28.5	28.392	Surface	Green cross	South Africa	Montane Grasslands and Shrublands
322	ASSCOT8	-28.507	28.415	Surface	Green cross	South Africa	Montane Grasslands and Shrublands
323	ASSCOT9	-29.218	27.482	Surface	Green cross	South Africa	Montane Grasslands and Shrublands
324	AV89-S1	1.5	30.967	Surface	Green cross	Uganda	Tropical and Subtropical Grasslands, Savannas, and Shrublands
325	AV89-S10	1.5	30.967	Surface	Green cross	Uganda	Tropical and Subtropical Grasslands, Savannas, and Shrublands
326	AV89-S11	1.5	30.967	Surface	Green cross	Uganda	Tropical and Subtropical Grasslands, Savannas, and Shrublands
327	AV89-S12	1.5	30.967	Surface	Green cross	Uganda	Tropical and Subtropical Grasslands, Savannas, and Shrublands
328	AV89-S13	1.5	30.967	Surface	Green cross	Uganda	Tropical and Subtropical Grasslands, Savannas, and Shrublands
329	AV89-S14	1.333	31.2	Surface	Green cross	Uganda	Tropical and Subtropical Moist Broadleaf Forests
330	AV89-S15	1.333	31.2	Surface	Green cross	Uganda	Tropical and Subtropical Moist Broadleaf Forests
331	AV89-S16	1.233	31.083	Surface	Green cross	Uganda	Tropical and Subtropical Moist Broadleaf Forests
332	AV89-S17	1.233	31.083	Surface	Green cross	Uganda	Tropical and Subtropical Moist Broadleaf Forests
333	AV89-S18	1.35	31.017	Surface	Green cross	Uganda	Tropical and Subtropical Moist Broadleaf Forests
334	AV89-S19	1.35	31.017	Surface	Green cross	Uganda	Tropical and Subtropical Moist Broadleaf Forests
335	AV89-S2	1.5	30.967	Surface	Green cross	Uganda	Tropical and Subtropical Grasslands, Savannas, and Shrublands
336	AV89-S20	1.35	31.017	Surface	Green cross	Uganda	Tropical and Subtropical Moist Broadleaf Forests
337	AV89-S21	1.35	31.017	Surface	Green cross	Uganda	Tropical and Subtropical Moist Broadleaf Forests
338	AV89-S22	1.4	31	Surface	Green cross	Uganda	Tropical and Subtropical Grasslands, Savannas, and Shrublands
339	AV89-S23	1.4	31	Surface	Green cross	Uganda	Tropical and Subtropical Grasslands, Savannas, and Shrublands
340	AV89-S24	1.4	31	Surface	Green cross	Uganda	Tropical and Subtropical Grasslands, Savannas, and Shrublands
341	AV89-S26	1.5	30.967	Surface	Green cross	Uganda	Tropical and Subtropical Grasslands, Savannas, and Shrublands
342	AV89-S27	1.5	30.967	Surface	Green cross	Uganda	Tropical and Subtropical Grasslands, Savannas, and Shrublands
343	AV89-S3	1.5	30.967	Surface	Green cross	Uganda	Tropical and Subtropical Grasslands, Savannas, and Shrublands
344	AV89-S4	1.5	30.967	Surface	Green cross	Uganda	Tropical and Subtropical Grasslands, Savannas, and Shrublands
345	AV89-S5	1.5	30.967	Surface	Green cross	Uganda	Tropical and Subtropical Grasslands, Savannas, and Shrublands
346	AV89-S6	1.5	30.967	Surface	Green cross	Uganda	Tropical and Subtropical Grasslands, Savannas, and Shrublands
347	AV89-S7	1.5	30.967	Surface	Green cross	Uganda	Tropical and Subtropical Grasslands, Savannas, and Shrublands
348	AV89-S8	1.5	30.967	Surface	Green cross	Uganda	Tropical and Subtropical Grasslands, Savannas, and Shrublands
349	AV89-S9	1.5	30.967	Surface	Green cross	Uganda	Tropical and Subtropical Grasslands, Savannas, and Shrublands
350	AVC10VL	-2.2	35.978	Lake	Black cross	Tanzania	Flooded Grasslands and Savannas
351	AVC11VL	-2.528	36.024	Lake	Black cross	Tanzania	Flooded Grasslands and Savannas
352	AVC2VL	-2.567	35.889	Lake	Black cross	Tanzania	Tropical and Subtropical Grasslands, Savannas, and Shrublands
353	AVC3VL	-2.604	35.928	Lake	Black cross	Tanzania	Flooded Grasslands and Savannas
354	AVC4VL	-2.585	35.92	Lake	Black cross	Tanzania	Flooded Grasslands and Savannas
355	AVC5VL	-2.559	35.889	Lake	Black cross	Tanzania	Tropical and Subtropical Grasslands, Savannas, and Shrublands
356	AVC7VL	-2.315	35.987	Lake	Black cross	Tanzania	Flooded Grasslands and Savannas
357	AVC8VL	-2.161	35.992	Lake	Black cross	Tanzania	Flooded Grasslands and Savannas
358	AVC9VL	-2.213	35.977	Lake	Black cross	Tanzania	Flooded Grasslands and Savannas
359	AVKab.S1	0.483	35.733	Surface	Green cross	Kenya	Tropical and Subtropical Moist Broadleaf Forests
360	AV-S1	0.083	36.017	Surface	Green cross	Kenya	Tropical and Subtropical Grasslands, Savannas, and Shrublands
361	AV-S11	0.267	36.167	Surface	Green cross	Kenya	Tropical and Subtropical Moist Broadleaf Forests
362	AV-S2	0.2	36.133	Surface	Green cross	Kenya	Tropical and Subtropical Grasslands, Savannas, and Shrublands
363	B-Bur87	-12.517	49.183	Lake	Black cross	Madagascar	Tropical and Subtropical Moist Broadleaf Forests
364	BKO	12.237	11.287	River	Blue cross	Nigeria	Tropical and Subtropical Grasslands, Savannas, and Shrublands
365	BOG34VL	0.208	36.106	Lake	Black cross	Kenya	Tropical and Subtropical Grasslands, Savannas, and Shrublands
366	BOG36VL	0.188	36.114	Lake	Black cross	Kenya	Tropical and Subtropical Grasslands, Savannas, and Shrublands
367	BOG37VL	0.192	36.112	Lake	Black cross	Kenya	Tropical and Subtropical Grasslands, Savannas, and Shrublands
368	BOG38VL	0.195	36.127	Lake	Black cross	Kenya	Tropical and Subtropical Grasslands, Savannas, and Shrublands
369	BOG43VL	0.218	36.105	Lake	Black cross	Kenya	Tropical and Subtropical Grasslands, Savannas, and Shrublands
370	BOG44VL	0.217	36.111	Lake	Black cross	Kenya	Tropical and Subtropical Grasslands, Savannas, and Shrublands
371	BOG46VL	0.218	36.125	Lake	Black cross	Kenya	Tropical and Subtropical Grasslands, Savannas, and Shrublands
372	BOG55VL	0.242	36.091	Lake	Black cross	Kenya	Tropical and Subtropical Grasslands, Savannas, and Shrublands
373	BOG56VL	0.244	36.096	Lake	Black cross	Kenya	Tropical and Subtropical Grasslands, Savannas, and Shrublands
374	BOG57VL	0.245	36.101	Lake	Black cross	Kenya	Tropical and Subtropical Grasslands, Savannas, and Shrublands
375	BOG58VL	0.246	36.105	Lake	Black cross	Kenya	Tropical and Subtropical Grasslands, Savannas, and Shrublands
376	BOG59VL	0.247	36.109	Lake	Black cross	Kenya	Tropical and Subtropical Grasslands, Savannas, and Shrublands
377	BOG61VL	0.331	36.084	Lake	Black cross	Kenya	Tropical and Subtropical Grasslands, Savannas, and Shrublands
378	BOG64VL	0.31	36.071	Lake	Black cross	Kenya	Tropical and Subtropical Grasslands, Savannas, and Shrublands
379	BOG65VL	0.309	36.081	Lake	Black cross	Kenya	Tropical and Subtropical Grasslands, Savannas, and Shrublands
380	BOG69VL	0.309	36.093	Lake	Black cross	Kenya	Tropical and Subtropical Grasslands, Savannas, and Shrublands
381	BOY-1	-12.758	45.155	Surface	Green cross	Mayotte	Tropical and Subtropical Moist Broadleaf Forests
382	BOY-2	-12.758	45.155	Surface	Green cross	Mayotte	Tropical and Subtropical Moist Broadleaf Forests
383	C1	10.533	12.133	Surface	Green cross	Nigeria	Tropical and Subtropical Grasslands, Savannas, and Shrublands
384	C-Bur87	-18.783	48.333	Lake	Black cross	Madagascar	Tropical and Subtropical Moist Broadleaf Forests
385	CH-1	-12.95	45.133	Surface	Green cross	Mayotte	Tropical and Subtropical Moist Broadleaf Forests
386	CHR-1	-12.932	45.163	Surface	Green cross	Mayotte	Tropical and Subtropical Moist Broadleaf Forests
387	CHR-2	-12.935	45.17	Surface	Green cross	Mayotte	Tropical and Subtropical Moist Broadleaf Forests
388	Cng-10HE	-3.5	15.35	Surface	Green cross	Congo	Tropical and Subtropical Grasslands, Savannas, and Shrublands
389	Cng-11HE	-3.517	15.508	Surface	Green cross	Congo	Tropical and Subtropical Grasslands, Savannas, and Shrublands
390	Cng-12HE	-3.525	15.4	Surface	Green cross	Congo	Tropical and Subtropical Grasslands, Savannas, and Shrublands
391	Cng-13HE	-3.525	15.417	Surface	Green cross	Congo	Tropical and Subtropical Grasslands, Savannas, and Shrublands
392	Cng-14HE	-3.542	15.442	Surface	Green cross	Congo	Tropical and Subtropical Grasslands, Savannas, and Shrublands
393	Cng-15HE	-4.25	14.408	Surface	Green cross	Congo	Tropical and Subtropical Grasslands, Savannas, and Shrublands
394	Cng-16HE	-4.51	13.508	Surface	Green cross	Congo	Tropical and Subtropical Grasslands, Savannas, and Shrublands
395	Cng-17HE	-4.367	12.559	Surface	Green cross	Congo	Tropical and Subtropical Moist Broadleaf Forests
396	Cng-18HE	-4.272	12.506	Surface	Green cross	Congo	Tropical and Subtropical Moist Broadleaf Forests
397	Cng-19HE	-4.272	12.503	Surface	Green cross	Congo	Tropical and Subtropical Moist Broadleaf Forests
398	Cng-1HE	1.533	17.915	Surface	Green cross	Congo	Tropical and Subtropical Moist Broadleaf Forests
399	Cng-20HE	-4.584	11.833	Surface	Green cross	Congo	Tropical and Subtropical Grasslands, Savannas, and Shrublands
400	Cng-21HE	-4.678	11.835	Surface	Green cross	Congo	Tropical and Subtropical Grasslands, Savannas, and Shrublands
401	Cng-22HE	-4.668	11.834	Surface	Green cross	Congo	Tropical and Subtropical Grasslands, Savannas, and Shrublands
402	Cng-23HE	-4.667	11.834	Surface	Green cross	Congo	Tropical and Subtropical Grasslands, Savannas, and Shrublands
403	Cng-24HE	-4.668	11.834	Surface	Green cross	Congo	Tropical and Subtropical Grasslands, Savannas, and Shrublands
404	Cng-25HE	-4.584	11.85	Surface	Green cross	Congo	Tropical and Subtropical Grasslands, Savannas, and Shrublands
405	Cng-26HE	-4.667	11.833	Surface	Green cross	Congo	Tropical and Subtropical Grasslands, Savannas, and Shrublands
406	Cng-27HE	-4.584	11.834	Surface	Green cross	Congo	Tropical and Subtropical Grasslands, Savannas, and Shrublands
407	Cng-2HE	1.55	17.915	Surface	Green cross	Congo	Tropical and Subtropical Moist Broadleaf Forests
408	Cng-3HE	1.6	17	Surface	Green cross	Congo	Tropical and Subtropical Moist Broadleaf Forests
409	Cng-4HE	-4.25	12.417	Surface	Green cross	Congo	Tropical and Subtropical Moist Broadleaf Forests
410	Cng-5HE	-4.533	12.133	Surface	Green cross	Congo	Tropical and Subtropical Grasslands, Savannas, and Shrublands
411	Cng-6HE	-4.296	12.515	Surface	Green cross	Congo	Tropical and Subtropical Moist Broadleaf Forests
412	Cng-7HE	-4.352	12.267	Surface	Green cross	Congo	Tropical and Subtropical Moist Broadleaf Forests
413	Cng-8HE	-4.117	12.367	Surface	Green cross	Congo	Tropical and Subtropical Grasslands, Savannas, and Shrublands
414	Cng-9HE	-3.5	15.35	Surface	Green cross	Congo	Tropical and Subtropical Grasslands, Savannas, and Shrublands
415	COM-1	-12.783	45.158	Surface	Green cross	Mayotte	Tropical and Subtropical Moist Broadleaf Forests
416	D-Bur84	-19.033	48.567	Lake	Black cross	Madagascar	Tropical and Subtropical Moist Broadleaf Forests
417	DHARAN-A	26.05	49.833	Surface	Green cross	Saudi Arabia	Deserts and Xeric Shrublands
418	DHARAN-B	26.05	49.833	Surface	Green cross	Saudi Arabia	Deserts and Xeric Shrublands
419	DM4	13.237	11.222	Lake	Black cross	Nigeria	Tropical and Subtropical Grasslands, Savannas, and Shrublands
420	DT4	13.324	11.227	Lake	Black cross	Nigeria	Tropical and Subtropical Grasslands, Savannas, and Shrublands
421	DV501 Mungo	4.168	9.477	River	Blue cross	Cameroon	Tropical and Subtropical Moist Broadleaf Forests
422	DV503 Mungo	4.036	9.532	River	Blue cross	Cameroon	Mangroves
423	DV506 Wouri	4.345	9.847	River	Blue cross	Cameroon	Tropical and Subtropical Moist Broadleaf Forests
424	DV508 Sanaga	3.785	10.18	River	Blue cross	Cameroon	Tropical and Subtropical Moist Broadleaf Forests
425	DV509 Sanaga	3.686	10.063	River	Blue cross	Cameroon	Tropical and Subtropical Moist Broadleaf Forests
426	DV511 Sanaga	3.6	9.694	River	Blue cross	Cameroon	Tropical and Subtropical Moist Broadleaf Forests
427	DV512 Sanaga	3.655	9.892	River	Blue cross	Cameroon	Tropical and Subtropical Moist Broadleaf Forests
428	DV513 Nyong	3.613	10.081	River	Blue cross	Cameroon	Tropical and Subtropical Moist Broadleaf Forests
429	DV514 Nyong	3.399	10.099	River	Blue cross	Cameroon	Tropical and Subtropical Moist Broadleaf Forests
430	DV519 Noun	5.409	10.461	River	Blue cross	Cameroon	Tropical and Subtropical Moist Broadleaf Forests
431	DV520 Noun	5.727	10.536	River	Blue cross	Cameroon	Tropical and Subtropical Grasslands, Savannas, and Shrublands
432	DV521M vi	5.836	11.264	River	Blue cross	Cameroon	Tropical and Subtropical Moist Broadleaf Forests
433	DV522 Mbam	6.027	11.336	River	Blue cross	Cameroon	Tropical and Subtropical Moist Broadleaf Forests
434	DV523 Mbam	6.009	11.518	River	Blue cross	Cameroon	Tropical and Subtropical Moist Broadleaf Forests
435	DV524 Mbam	6.582	11.821	River	Blue cross	Cameroon	Tropical and Subtropical Grasslands, Savannas, and Shrublands
436	DV525 Mbam	6.679	12.514	River	Blue cross	Cameroon	Tropical and Subtropical Grasslands, Savannas, and Shrublands
437	DV526 Djerem	6.354	12.514	River	Blue cross	Cameroon	Tropical and Subtropical Grasslands, Savannas, and Shrublands
438	DV527 Djerem	6.309	12.752	River	Blue cross	Cameroon	Tropical and Subtropical Grasslands, Savannas, and Shrublands
439	DV528 Djerem	6.536	12.605	River	Blue cross	Cameroon	Tropical and Subtropical Grasslands, Savannas, and Shrublands
440	DV529 Mere	6.6	12.651	River	Blue cross	Cameroon	Tropical and Subtropical Grasslands, Savannas, and Shrublands
441	DV530 Djerem	6.494	13.064	River	Blue cross	Cameroon	Tropical and Subtropical Grasslands, Savannas, and Shrublands
442	DV531 Lom	6	14.367	River	Blue cross	Cameroon	Tropical and Subtropical Grasslands, Savannas, and Shrublands
443	DV532 Lom	5.598	13.982	River	Blue cross	Cameroon	Tropical and Subtropical Grasslands, Savannas, and Shrublands
444	DV533 Sanaga	4.913	13.318	River	Blue cross	Cameroon	Tropical and Subtropical Moist Broadleaf Forests
445	DV534 Yong	4.566	13.218	River	Blue cross	Cameroon	Tropical and Subtropical Moist Broadleaf Forests
446	DV535 Sanaga	4.709	12.4	River	Blue cross	Cameroon	Tropical and Subtropical Moist Broadleaf Forests
447	DV536 Sanaga	4.409	11.766	River	Blue cross	Cameroon	Tropical and Subtropical Grasslands, Savannas, and Shrublands
448	DV537 Sanaga	4.418	11.261	River	Blue cross	Cameroon	Tropical and Subtropical Grasslands, Savannas, and Shrublands
449	DV538 Mbam	4.509	11.309	River	Blue cross	Cameroon	Tropical and Subtropical Grasslands, Savannas, and Shrublands
450	DV539 Noun	4.882	11.104	River	Blue cross	Cameroon	Tropical and Subtropical Moist Broadleaf Forests
451	DV540 Sanaga	4.354	11.336	River	Blue cross	Cameroon	Tropical and Subtropical Grasslands, Savannas, and Shrublands
452	DV541 Sanaga	4.036	10.62	River	Blue cross	Cameroon	Tropical and Subtropical Moist Broadleaf Forests
453	E268	5.633	39.367	Surface	Green cross	Ethiopia	Tropical and Subtropical Moist Broadleaf Forests
454	E269	5.65	39.367	Surface	Green cross	Ethiopia	Tropical and Subtropical Moist Broadleaf Forests
455	E270	5.883	39.167	Surface	Green cross	Ethiopia	Montane Grasslands and Shrublands
456	E271	5.95	38.883	Surface	Green cross	Ethiopia	Tropical and Subtropical Moist Broadleaf Forests
457	E272	6	38.867	Surface	Green cross	Ethiopia	Montane Grasslands and Shrublands
458	E273	6.017	38.85	Surface	Green cross	Ethiopia	Montane Grasslands and Shrublands
459	E274	6.05	38.75	Surface	Green cross	Ethiopia	Tropical and Subtropical Moist Broadleaf Forests
460	E275	6.133	38.733	Surface	Green cross	Ethiopia	Montane Grasslands and Shrublands
461	E276	6.183	38.733	Surface	Green cross	Ethiopia	Montane Grasslands and Shrublands
462	E277	6.217	38.7	Surface	Green cross	Ethiopia	Montane Grasslands and Shrublands
463	E278	6.25	38.717	Surface	Green cross	Ethiopia	Montane Grasslands and Shrublands
464	E279	5.433	38.267	Surface	Green cross	Ethiopia	Tropical and Subtropical Moist Broadleaf Forests
465	E280	5.517	38.25	Surface	Green cross	Ethiopia	Tropical and Subtropical Moist Broadleaf Forests
466	E281	5.5	38.233	Surface	Green cross	Ethiopia	Tropical and Subtropical Moist Broadleaf Forests
467	E282	6.317	37.65	Surface	Green cross	Ethiopia	Tropical and Subtropical Moist Broadleaf Forests
468	E283	6.333	37.833	Surface	Green cross	Ethiopia	Tropical and Subtropical Grasslands, Savannas, and Shrublands
469	E-Bur84	-19.033	48.567	Lake	Black cross	Madagascar	Tropical and Subtropical Moist Broadleaf Forests
470	EGY1RTC	25.819	28.986	Trap	Red cross	Egypt	Deserts and Xeric Shrublands
471	EGY2RTC	25.819	28.986	Trap	Red cross	Egypt	Deserts and Xeric Shrublands
472	EGY3RTC	25.819	28.986	Trap	Red cross	Egypt	Deserts and Xeric Shrublands
473	EGY4RTC	25.819	28.986	Trap	Red cross	Egypt	Deserts and Xeric Shrublands
474	EGY5RTC	25.819	28.986	Trap	Red cross	Egypt	Deserts and Xeric Shrublands
475	EGYRCp1	26.029	28.92	Lake	Black cross	Egypt	Deserts and Xeric Shrublands
476	EGYRCp10	25.888	28.939	Lake	Black cross	Egypt	Deserts and Xeric Shrublands
477	EGYRCp11	25.888	28.939	Lake	Black cross	Egypt	Deserts and Xeric Shrublands
478	EGYRCp12	25.903	28.774	Lake	Black cross	Egypt	Deserts and Xeric Shrublands
479	EGYRCp13	25.879	28.837	Lake	Black cross	Egypt	Deserts and Xeric Shrublands
480	EGYRCp14	25.879	28.837	Lake	Black cross	Egypt	Deserts and Xeric Shrublands
481	EGYRCp15	25.879	28.837	Lake	Black cross	Egypt	Deserts and Xeric Shrublands
482	EGYRCp16	25.879	28.837	Lake	Black cross	Egypt	Deserts and Xeric Shrublands
483	EGYRCp17	25.879	28.837	Lake	Black cross	Egypt	Deserts and Xeric Shrublands
484	EGYRCp18	25.879	28.837	Lake	Black cross	Egypt	Deserts and Xeric Shrublands
485	EGYRCp2	25.927	28.9	Lake	Black cross	Egypt	Deserts and Xeric Shrublands
486	EGYRCp3	25.826	29.007	Lake	Black cross	Egypt	Deserts and Xeric Shrublands
487	EGYRCp4	25.85	29.022	Lake	Black cross	Egypt	Deserts and Xeric Shrublands
488	EGYRCp5	25.9	28.979	Lake	Black cross	Egypt	Deserts and Xeric Shrublands
489	EGYRCp6	25.888	28.939	Lake	Black cross	Egypt	Deserts and Xeric Shrublands
490	EGYRCp7	25.888	28.939	Lake	Black cross	Egypt	Deserts and Xeric Shrublands
491	EGYRCp8	25.888	28.939	Lake	Black cross	Egypt	Deserts and Xeric Shrublands
492	EGYRCp9	25.888	28.939	Lake	Black cross	Egypt	Deserts and Xeric Shrublands
493	EGYRCrI	26.162	28.786	Lake	Black cross	Egypt	Deserts and Xeric Shrublands
494	EGYRCrII	25.98	29.088	Lake	Black cross	Egypt	Deserts and Xeric Shrublands
495	ERB69VR	8.7	38.533	River	Blue cross	Ethiopia	Montane Grasslands and Shrublands
496	ERB69VR2	8.7	38.533	River	Blue cross	Ethiopia	Montane Grasslands and Shrublands
497	ERB72S	8.436	38.844	Surface	Green cross	Ethiopia	Tropical and Subtropical Moist Broadleaf Forests
498	ERB72VL	11	42	Lake	Black cross	Ethiopia	Deserts and Xeric Shrublands
499	ERB72VR1	8.7	38.7	River	Blue cross	Ethiopia	Montane Grasslands and Shrublands
500	ERB72VR2	5	36	River	Blue cross	Ethiopia	Tropical and Subtropical Grasslands, Savannas, and Shrublands
501	FB.K3Sa	25.733	51.517	Surface	Green cross	Qatar	Deserts and Xeric Shrublands
502	F-Bur84	-19.083	48.55	Lake	Black cross	Madagascar	Tropical and Subtropical Moist Broadleaf Forests
503	FreAdj78	5.389	-3.825	Surface	Green cross	Côte d'Yvoire	Tropical and Subtropical Moist Broadleaf Forests
504	FTC80MJ1	13.733	16.5	Surface	Green cross	Chad	Tropical and Subtropical Grasslands, Savannas, and Shrublands
505	FTC80MJ2	13.733	16.5	Surface	Green cross	Chad	Tropical and Subtropical Grasslands, Savannas, and Shrublands
506	G10M	0.65	12.717	Surface	Green cross	Gabon	Tropical and Subtropical Moist Broadleaf Forests
507	G12M	0.65	12.717	Surface	Green cross	Gabon	Tropical and Subtropical Moist Broadleaf Forests
508	G13M	0.65	12.717	Surface	Green cross	Gabon	Tropical and Subtropical Moist Broadleaf Forests
509	G14M	0.65	12.717	Surface	Green cross	Gabon	Tropical and Subtropical Moist Broadleaf Forests
510	G16M	0.65	12.717	Surface	Green cross	Gabon	Tropical and Subtropical Moist Broadleaf Forests
511	G17M	0.65	12.717	Surface	Green cross	Gabon	Tropical and Subtropical Moist Broadleaf Forests
512	G18M	0.65	12.717	Surface	Green cross	Gabon	Tropical and Subtropical Moist Broadleaf Forests
513	G19M	0.65	12.717	Surface	Green cross	Gabon	Tropical and Subtropical Moist Broadleaf Forests
514	G1M	0.65	12.717	Surface	Green cross	Gabon	Tropical and Subtropical Moist Broadleaf Forests
515	G20M	0.65	12.717	Surface	Green cross	Gabon	Tropical and Subtropical Moist Broadleaf Forests
516	G21M	0.65	12.717	Surface	Green cross	Gabon	Tropical and Subtropical Moist Broadleaf Forests
517	G25M	0.65	12.717	Surface	Green cross	Gabon	Tropical and Subtropical Moist Broadleaf Forests
518	G26M	0.65	12.717	Surface	Green cross	Gabon	Tropical and Subtropical Moist Broadleaf Forests
519	G2B	1.033	13.083	Surface	Green cross	Gabon	Tropical and Subtropical Moist Broadleaf Forests
520	G2M	0.65	12.717	Surface	Green cross	Gabon	Tropical and Subtropical Moist Broadleaf Forests
521	G9M	0.65	12.717	Surface	Green cross	Gabon	Tropical and Subtropical Moist Broadleaf Forests
522	G-Bur84	-19.333	47.267	Lake	Black cross	Madagascar	Tropical and Subtropical Moist Broadleaf Forests
523	GD	13.253	11.569	Lake	Black cross	Nigeria	Tropical and Subtropical Grasslands, Savannas, and Shrublands
524	H-Bur85	-19.783	46.917	Lake	Black cross	Madagascar	Tropical and Subtropical Moist Broadleaf Forests
525	HO54VL1	-0.15	37.1	Surface	Green cross	Kenya	Tropical and Subtropical Moist Broadleaf Forests
526	HO54VL10	0.35	29.9	Lake	Black cross	Uganda	Montane Grasslands and Shrublands
527	HO54VL11	0.35	29.89	Surface	Green cross	Uganda	Montane Grasslands and Shrublands
528	HO54VL12	0.35	29.95	Surface	Green cross	Uganda	Montane Grasslands and Shrublands
529	HO54VL13	0.35	29.85	Surface	Green cross	Uganda	Montane Grasslands and Shrublands
531	HO54VL2	-0.15	37.12	Surface	Green cross	Kenya	Tropical and Subtropical Moist Broadleaf Forests
532	HO54VL3	-0.15	37.22	Surface	Green cross	Kenya	Montane Grasslands and Shrublands
533	HO54VL4	-0.15	37.24	Surface	Green cross	Kenya	Montane Grasslands and Shrublands
534	HO54VL5	-0.15	37.25	Surface	Green cross	Kenya	Montane Grasslands and Shrublands
535	HO54VL6	-0.15	37.28	Ice	Pink cross	Kenya	Montane Grasslands and Shrublands
536	HO54VL7	0.35	29.965	Surface	Green cross	Uganda	Montane Grasslands and Shrublands
537	HO54VL8	0.35	29.97	Surface	Green cross	Uganda	Montane Grasslands and Shrublands
538	HO54VL9	0.35	29.94	Surface	Green cross	Uganda	Montane Grasslands and Shrublands
539	I-Bur85	-19.867	46.967	Lake	Black cross	Madagascar	Tropical and Subtropical Moist Broadleaf Forests
540	IS90-S1	0.85	30.267	Surface	Green cross	Uganda	Tropical and Subtropical Grasslands, Savannas, and Shrublands
541	IS90-S10	0.883	30.267	Surface	Green cross	Uganda	Tropical and Subtropical Grasslands, Savannas, and Shrublands
542	IS90-S12	0.883	30.267	Surface	Green cross	Uganda	Tropical and Subtropical Grasslands, Savannas, and Shrublands
543	IS90-S13	0.883	30.267	Surface	Green cross	Uganda	Tropical and Subtropical Grasslands, Savannas, and Shrublands
544	IS90-S14	0.833	30.267	Surface	Green cross	Uganda	Tropical and Subtropical Grasslands, Savannas, and Shrublands
545	IS90-S15	0.85	30.15	Surface	Green cross	Uganda	Tropical and Subtropical Moist Broadleaf Forests
546	IS90-S16	0.85	30.15	Surface	Green cross	Uganda	Tropical and Subtropical Moist Broadleaf Forests
547	IS90-S17	0.8	30.133	Surface	Green cross	Uganda	Tropical and Subtropical Moist Broadleaf Forests
548	IS90-S18	0.8	30.133	Surface	Green cross	Uganda	Tropical and Subtropical Moist Broadleaf Forests
549	IS90-S19	0.833	30.167	Surface	Green cross	Uganda	Tropical and Subtropical Moist Broadleaf Forests
550	IS90-S20	0.833	30.167	Surface	Green cross	Uganda	Tropical and Subtropical Moist Broadleaf Forests
551	IS90-S21	0.833	30.183	Surface	Green cross	Uganda	Tropical and Subtropical Moist Broadleaf Forests
552	IS90-S22	0.883	30.267	Surface	Green cross	Uganda	Tropical and Subtropical Grasslands, Savannas, and Shrublands
553	IS90-S23	0.883	30.267	Surface	Green cross	Uganda	Tropical and Subtropical Grasslands, Savannas, and Shrublands
554	IS90-S24	0.917	30.283	Surface	Green cross	Uganda	Tropical and Subtropical Grasslands, Savannas, and Shrublands
555	IS90-S25	0.917	30.283	Surface	Green cross	Uganda	Tropical and Subtropical Grasslands, Savannas, and Shrublands
556	IS90-S252	1.45	31	Surface	Green cross	Uganda	Tropical and Subtropical Grasslands, Savannas, and Shrublands
557	IS90-S26	0.917	30.283	Surface	Green cross	Uganda	Tropical and Subtropical Grasslands, Savannas, and Shrublands
558	IS90-S27	0.883	30.267	Surface	Green cross	Uganda	Tropical and Subtropical Grasslands, Savannas, and Shrublands
559	IS90-S28	0.883	30.267	Surface	Green cross	Uganda	Tropical and Subtropical Grasslands, Savannas, and Shrublands
560	IS90-S29	0.833	30.267	Surface	Green cross	Uganda	Tropical and Subtropical Grasslands, Savannas, and Shrublands
561	IS90-S3	0.85	30.267	Surface	Green cross	Uganda	Tropical and Subtropical Grasslands, Savannas, and Shrublands
562	IS90-S30	0.833	30.267	Surface	Green cross	Uganda	Tropical and Subtropical Grasslands, Savannas, and Shrublands
563	IS90-S31	0.85	30.267	Surface	Green cross	Uganda	Tropical and Subtropical Grasslands, Savannas, and Shrublands
564	IS90-S32	0.85	30.267	Surface	Green cross	Uganda	Tropical and Subtropical Grasslands, Savannas, and Shrublands
565	IS90-S33	0.833	30.267	Surface	Green cross	Uganda	Tropical and Subtropical Grasslands, Savannas, and Shrublands
566	IS90-S35	0.833	30.267	Surface	Green cross	Uganda	Tropical and Subtropical Grasslands, Savannas, and Shrublands
567	IS90-S36	0.883	30.267	Surface	Green cross	Uganda	Tropical and Subtropical Grasslands, Savannas, and Shrublands
568	IS90-S37	0.517	30.35	Surface	Green cross	Uganda	Tropical and Subtropical Moist Broadleaf Forests
569	IS90-S38	0.517	30.35	Surface	Green cross	Uganda	Tropical and Subtropical Moist Broadleaf Forests
570	IS90-S39	0.517	30.35	Surface	Green cross	Uganda	Tropical and Subtropical Moist Broadleaf Forests
571	IS90-S40	0.517	30.35	Surface	Green cross	Uganda	Tropical and Subtropical Moist Broadleaf Forests
572	IS90-S41	0.517	30.35	Surface	Green cross	Uganda	Tropical and Subtropical Moist Broadleaf Forests
573	IS90-S42	0.517	30.35	Surface	Green cross	Uganda	Tropical and Subtropical Moist Broadleaf Forests
574	IS90-S44	0.517	30.35	Surface	Green cross	Uganda	Tropical and Subtropical Moist Broadleaf Forests
575	IS90-S45	0.517	30.35	Surface	Green cross	Uganda	Tropical and Subtropical Moist Broadleaf Forests
576	IS90-S46	0.517	30.35	Surface	Green cross	Uganda	Tropical and Subtropical Moist Broadleaf Forests
577	IS90-S5	0.85	30.267	Surface	Green cross	Uganda	Tropical and Subtropical Grasslands, Savannas, and Shrublands
578	IS90-S7	0.85	30.267	Surface	Green cross	Uganda	Tropical and Subtropical Grasslands, Savannas, and Shrublands
579	IS90-S8	0.85	30.267	Surface	Green cross	Uganda	Tropical and Subtropical Grasslands, Savannas, and Shrublands
580	J-Bur85	-19.883	46.95	Lake	Black cross	Madagascar	Tropical and Subtropical Moist Broadleaf Forests
581	JEDDAH-D	22.917	39.083	Surface	Green cross	Saudi Arabia	Deserts and Xeric Shrublands
582	JVC1VL	-2.274	36.133	Lake	Black cross	Tanzania	Flooded Grasslands and Savannas
583	K/SI-07	29.667	47.717	Surface	Green cross	Kuwait	Deserts and Xeric Shrublands
584	K/SI-08	29.65	47.717	Surface	Green cross	Kuwait	Deserts and Xeric Shrublands
585	K/SI-09	29.6	47.8	Surface	Green cross	Kuwait	Deserts and Xeric Shrublands
586	K/SI-10	29.433	47.733	Surface	Green cross	Kuwait	Deserts and Xeric Shrublands
587	K/SI-12	29.567	48.133	Surface	Green cross	Kuwait	Deserts and Xeric Shrublands
588	K/SI-14	29.133	48.133	Surface	Green cross	Kuwait	Deserts and Xeric Shrublands
589	K/SI-15	28.383	47.9	Surface	Green cross	Kuwait	Deserts and Xeric Shrublands
590	K/SI-18	28.35	48.45	Surface	Green cross	Kuwait	Deserts and Xeric Shrublands
591	K/SI-20	28.383	48.7	Surface	Green cross	Kuwait	Deserts and Xeric Shrublands
592	K-1	-12.955	45.108	Surface	Green cross	Mayotte	Tropical and Subtropical Moist Broadleaf Forests
593	K-2	-12.952	45.111	Surface	Green cross	Mayotte	Tropical and Subtropical Moist Broadleaf Forests
594	K-3	-12.948	45.113	Surface	Green cross	Mayotte	Tropical and Subtropical Moist Broadleaf Forests
595	K-4	-12.945	45.117	Surface	Green cross	Mayotte	Tropical and Subtropical Moist Broadleaf Forests
596	ka120	4.333	13.717	Surface	Green cross	Cameroon	Tropical and Subtropical Moist Broadleaf Forests
597	ka150	4.334	13.717	Surface	Green cross	Cameroon	Tropical and Subtropical Moist Broadleaf Forests
598	ka17	4.333	13.717	Surface	Green cross	Cameroon	Tropical and Subtropical Moist Broadleaf Forests
599	ka180	4.334	13.717	Surface	Green cross	Cameroon	Tropical and Subtropical Moist Broadleaf Forests
600	ka210	4.334	13.717	Surface	Green cross	Cameroon	Tropical and Subtropical Moist Broadleaf Forests
601	ka240	4.334	13.717	Surface	Green cross	Cameroon	Tropical and Subtropical Moist Broadleaf Forests
602	ka270	4.334	13.717	Surface	Green cross	Cameroon	Tropical and Subtropical Moist Broadleaf Forests
603	ka300	4.334	13.717	Surface	Green cross	Cameroon	Tropical and Subtropical Moist Broadleaf Forests
604	ka330	4.334	13.717	Surface	Green cross	Cameroon	Tropical and Subtropical Moist Broadleaf Forests
605	ka360	4.334	13.717	Surface	Green cross	Cameroon	Tropical and Subtropical Moist Broadleaf Forests
606	ka390	4.334	13.717	Surface	Green cross	Cameroon	Tropical and Subtropical Moist Broadleaf Forests
607	ka40	4.333	13.717	Surface	Green cross	Cameroon	Tropical and Subtropical Moist Broadleaf Forests
608	ka420	4.334	13.717	Surface	Green cross	Cameroon	Tropical and Subtropical Moist Broadleaf Forests
609	ka450	4.335	13.717	Surface	Green cross	Cameroon	Tropical and Subtropical Moist Broadleaf Forests
610	ka480	4.335	13.717	Surface	Green cross	Cameroon	Tropical and Subtropical Moist Broadleaf Forests
611	ka502	4.335	13.717	Surface	Green cross	Cameroon	Tropical and Subtropical Moist Broadleaf Forests
612	ka525	4.335	13.717	Surface	Green cross	Cameroon	Tropical and Subtropical Moist Broadleaf Forests
613	ka555	4.335	13.717	Surface	Green cross	Cameroon	Tropical and Subtropical Moist Broadleaf Forests
614	ka585	4.335	13.717	Surface	Green cross	Cameroon	Tropical and Subtropical Moist Broadleaf Forests
615	ka60	4.333	13.717	Surface	Green cross	Cameroon	Tropical and Subtropical Moist Broadleaf Forests
616	ka615	4.335	13.717	Surface	Green cross	Cameroon	Tropical and Subtropical Moist Broadleaf Forests
617	ka645	4.335	13.717	Surface	Green cross	Cameroon	Tropical and Subtropical Moist Broadleaf Forests
618	ka675	4.335	13.717	Surface	Green cross	Cameroon	Tropical and Subtropical Moist Broadleaf Forests
619	ka705	4.335	13.717	Surface	Green cross	Cameroon	Tropical and Subtropical Moist Broadleaf Forests
620	ka735	4.335	13.717	Surface	Green cross	Cameroon	Tropical and Subtropical Moist Broadleaf Forests
621	ka90	4.333	13.717	Surface	Green cross	Cameroon	Tropical and Subtropical Moist Broadleaf Forests
622	KARL3	3.517	35.917	Lake	Black cross	Kenya	Deserts and Xeric Shrublands
623	KARL4	0.25	35.1	Lake	Black cross	Kenya	Tropical and Subtropical Moist Broadleaf Forests
624	KARL5	-0.05	35.533	Lake	Black cross	Kenya	Tropical and Subtropical Moist Broadleaf Forests
625	KARL6	-0.15	36.433	Lake	Black cross	Kenya	Tropical and Subtropical Moist Broadleaf Forests
626	KARL7	-0.767	36.35	Lake	Black cross	Kenya	Tropical and Subtropical Grasslands, Savannas, and Shrublands
627	K-Bur85	-20.233	47.117	River	Blue cross	Madagascar	Tropical and Subtropical Moist Broadleaf Forests
628	KCO	10.707	12.099	Lake	Black cross	Nigeria	Tropical and Subtropical Grasslands, Savannas, and Shrublands
629	Kig11	-1.13	29.892	Surface	Green cross	Uganda	Tropical and Subtropical Moist Broadleaf Forests
630	Kig139	-1.12	29.751	Surface	Green cross	Uganda	Tropical and Subtropical Moist Broadleaf Forests
631	Kig140	-1.12	29.751	Surface	Green cross	Uganda	Tropical and Subtropical Moist Broadleaf Forests
632	Kig141	-1.12	29.751	Surface	Green cross	Uganda	Tropical and Subtropical Moist Broadleaf Forests
633	Kig16	-1.15	29.91	Surface	Green cross	Uganda	Tropical and Subtropical Moist Broadleaf Forests
634	Kig2	-1.13	29.892	Surface	Green cross	Uganda	Tropical and Subtropical Moist Broadleaf Forests
635	Kig200	-1.2	29.81	Surface	Green cross	Uganda	Tropical and Subtropical Moist Broadleaf Forests
636	Kig202	-1.18	29.76	Surface	Green cross	Uganda	Tropical and Subtropical Moist Broadleaf Forests
637	Kig203	-1.22	29.75	Surface	Green cross	Uganda	Tropical and Subtropical Moist Broadleaf Forests
638	Kig21	-1.15	29.91	Surface	Green cross	Uganda	Tropical and Subtropical Moist Broadleaf Forests
639	Kig26	-1.18	29.76	Surface	Green cross	Uganda	Tropical and Subtropical Moist Broadleaf Forests
640	Kig31	-1.18	29.76	Surface	Green cross	Uganda	Tropical and Subtropical Moist Broadleaf Forests
641	Kig36	-1.18	29.76	Surface	Green cross	Uganda	Tropical and Subtropical Moist Broadleaf Forests
642	Kig41	-1.24	29.8	Surface	Green cross	Uganda	Tropical and Subtropical Moist Broadleaf Forests
643	Kig51	-1.24	28.8	Surface	Green cross	Uganda	Tropical and Subtropical Moist Broadleaf Forests
644	Kig6	-1.13	29.892	Surface	Green cross	Uganda	Tropical and Subtropical Moist Broadleaf Forests
645	KT97	10.517	12.117	Lake	Black cross	Nigeria	Tropical and Subtropical Grasslands, Savannas, and Shrublands
646	L-Bur85	-20.833	47.167	Surface	Green cross	Madagascar	Tropical and Subtropical Moist Broadleaf Forests
647	LOKO-S1	1.95	36.033	Surface	Green cross	Kenya	Deserts and Xeric Shrublands
648	LOKO-S4	1.95	36.033	Surface	Green cross	Kenya	Deserts and Xeric Shrublands
649	LR73-13	2.767	36.575	Lake	Black cross	Kenya	Deserts and Xeric Shrublands
650	LR73-15	2.608	36.492	Lake	Black cross	Kenya	Deserts and Xeric Shrublands
651	LR73-17	2.875	36.358	Lake	Black cross	Kenya	Deserts and Xeric Shrublands
652	LR73-20I	3.175	36.3	Lake	Black cross	Kenya	Deserts and Xeric Shrublands
653	LR73-29	4.133	36.058	Lake	Black cross	Kenya	Deserts and Xeric Shrublands
654	LR73-32	3.8	36.333	Lake	Black cross	Kenya	Deserts and Xeric Shrublands
655	LR73-33	3.65	36.217	Lake	Black cross	Kenya	Deserts and Xeric Shrublands
656	LR73-46	3.692	36.017	Lake	Black cross	Kenya	Deserts and Xeric Shrublands
657	LR73-5	3.025	36.217	Lake	Black cross	Kenya	Deserts and Xeric Shrublands
658	LR73-51	3.425	36.308	Lake	Black cross	Kenya	Deserts and Xeric Shrublands
659	LR73-58I	3.625	36.358	Lake	Black cross	Kenya	Deserts and Xeric Shrublands
660	LR73-5A	4.017	35.983	Lake	Black cross	Kenya	Deserts and Xeric Shrublands
661	LR73-63	3.708	36.05	Lake	Black cross	Kenya	Deserts and Xeric Shrublands
662	LR736A	4.233	36.108	Lake	Black cross	Kenya	Deserts and Xeric Shrublands
663	LR73-9-1	2.6	36.608	Lake	Black cross	Kenya	Deserts and Xeric Shrublands
664	M.104a	25.967	50.967	Surface	Green cross	Qatar	Deserts and Xeric Shrublands
665	M.7a	25.733	51.517	Surface	Green cross	Qatar	Deserts and Xeric Shrublands
666	MAD10STK	-18.333	48.367	Surface	Green cross	Madagascar	Tropical and Subtropical Moist Broadleaf Forests
667	MAD11STK	-12.733	49.2	Surface	Green cross	Madagascar	Tropical and Subtropical Moist Broadleaf Forests
668	MAD12STK	-18.833	49.15	Surface	Green cross	Madagascar	Tropical and Subtropical Moist Broadleaf Forests
669	MAD13STK	-18.833	49.15	Surface	Green cross	Madagascar	Tropical and Subtropical Moist Broadleaf Forests
670	MAD15STK	-19.333	47.333	Surface	Green cross	Madagascar	Tropical and Subtropical Moist Broadleaf Forests
671	MAD16STK	-17.85	48.3	Surface	Green cross	Madagascar	Tropical and Subtropical Moist Broadleaf Forests
672	MAD18STK	-17.85	48.3	Surface	Green cross	Madagascar	Tropical and Subtropical Moist Broadleaf Forests
673	MAD1STK	-22	48	Surface	Green cross	Madagascar	Tropical and Subtropical Moist Broadleaf Forests
674	MAD23STK	-18.917	47.933	Surface	Green cross	Madagascar	Tropical and Subtropical Moist Broadleaf Forests
675	MAD24STK	-18.833	49.15	Surface	Green cross	Madagascar	Tropical and Subtropical Moist Broadleaf Forests
676	MAD26STK	-19.333	47.333	Surface	Green cross	Madagascar	Tropical and Subtropical Moist Broadleaf Forests
677	MAD27STK	-18.333	48.367	Surface	Green cross	Madagascar	Tropical and Subtropical Moist Broadleaf Forests
678	MAD28STK	-18.167	47.283	Surface	Green cross	Madagascar	Tropical and Subtropical Moist Broadleaf Forests
679	MAD29STK	-17.85	48.3	Surface	Green cross	Madagascar	Tropical and Subtropical Moist Broadleaf Forests
680	MAD2STK	-19.333	47.333	Surface	Green cross	Madagascar	Tropical and Subtropical Moist Broadleaf Forests
681	MAD30STK	-18.167	47.283	Surface	Green cross	Madagascar	Tropical and Subtropical Moist Broadleaf Forests
682	MAD31STK	-18.167	47.283	Surface	Green cross	Madagascar	Tropical and Subtropical Moist Broadleaf Forests
683	MAD32STK	-17.85	48.3	Surface	Green cross	Madagascar	Tropical and Subtropical Moist Broadleaf Forests
684	MAD33STK	-17.85	48.3	Surface	Green cross	Madagascar	Tropical and Subtropical Moist Broadleaf Forests
685	MAD34STK	-18.917	47.933	Surface	Green cross	Madagascar	Tropical and Subtropical Moist Broadleaf Forests
686	MAD35STK	-18.333	48.367	Surface	Green cross	Madagascar	Tropical and Subtropical Moist Broadleaf Forests
687	MAD36STK	-18.167	47.283	Surface	Green cross	Madagascar	Tropical and Subtropical Moist Broadleaf Forests
688	MAD39STK	-18.167	47.283	Surface	Green cross	Madagascar	Tropical and Subtropical Moist Broadleaf Forests
689	MAD3STK	-19.333	47.333	Surface	Green cross	Madagascar	Tropical and Subtropical Moist Broadleaf Forests
690	MAD40STK	-18.167	47.283	Surface	Green cross	Madagascar	Tropical and Subtropical Moist Broadleaf Forests
691	MAD41STK	-18.333	48.367	Surface	Green cross	Madagascar	Tropical and Subtropical Moist Broadleaf Forests
692	MAD42STK	-21.767	47.5	Surface	Green cross	Madagascar	Tropical and Subtropical Moist Broadleaf Forests
693	MAD45STK	-19.333	47.333	Surface	Green cross	Madagascar	Tropical and Subtropical Moist Broadleaf Forests
694	MAD47STK	-12.5	49.167	Surface	Green cross	Madagascar	Tropical and Subtropical Moist Broadleaf Forests
695	MAD48STK	-17.85	48.3	Surface	Green cross	Madagascar	Tropical and Subtropical Moist Broadleaf Forests
696	MAD4STK	-12.733	49.2	Surface	Green cross	Madagascar	Tropical and Subtropical Moist Broadleaf Forests
697	MAD50STK	-12.5	49.167	Surface	Green cross	Madagascar	Tropical and Subtropical Moist Broadleaf Forests
698	MAD51STK	-12.5	49.167	Surface	Green cross	Madagascar	Tropical and Subtropical Moist Broadleaf Forests
699	MAD52STK	-12.5	49.167	Surface	Green cross	Madagascar	Tropical and Subtropical Moist Broadleaf Forests
700	MAD53STK	-12.5	49.167	Surface	Green cross	Madagascar	Tropical and Subtropical Moist Broadleaf Forests
701	MAD54STK	-12.5	49.167	Surface	Green cross	Madagascar	Tropical and Subtropical Moist Broadleaf Forests
702	MAD55STK	-12.733	49.2	Surface	Green cross	Madagascar	Tropical and Subtropical Moist Broadleaf Forests
703	MAD56STK	-12.5	49.167	Surface	Green cross	Madagascar	Tropical and Subtropical Moist Broadleaf Forests
704	MAD57STK	-12.6	49.167	Surface	Green cross	Madagascar	Tropical and Subtropical Moist Broadleaf Forests
705	MAD58STK	-12.5	49.167	Surface	Green cross	Madagascar	Tropical and Subtropical Moist Broadleaf Forests
706	MAD59STK	-18.333	48.367	Surface	Green cross	Madagascar	Tropical and Subtropical Moist Broadleaf Forests
707	MAD5STK	-12.733	49.2	Surface	Green cross	Madagascar	Tropical and Subtropical Moist Broadleaf Forests
709	MAD63STK	-12.6	49.167	Surface	Green cross	Madagascar	Tropical and Subtropical Moist Broadleaf Forests
710	MAD64STK	-18.167	47.283	Surface	Green cross	Madagascar	Tropical and Subtropical Moist Broadleaf Forests
711	MAD65STK	-24.833	47.167	Surface	Green cross	Madagascar	Tropical and Subtropical Moist Broadleaf Forests
712	MAD66STK	-12.5	49.167	Surface	Green cross	Madagascar	Tropical and Subtropical Moist Broadleaf Forests
713	MAD67STK	-22	48	Surface	Green cross	Madagascar	Tropical and Subtropical Moist Broadleaf Forests
714	MAD70STK	-18.833	49.15	Surface	Green cross	Madagascar	Tropical and Subtropical Moist Broadleaf Forests
715	MAD71STK	-19.417	47.2	Surface	Green cross	Madagascar	Tropical and Subtropical Moist Broadleaf Forests
716	MAD73STK	-19.333	47.333	Surface	Green cross	Madagascar	Tropical and Subtropical Moist Broadleaf Forests
717	MAD74STK	-19.333	47.333	Surface	Green cross	Madagascar	Tropical and Subtropical Moist Broadleaf Forests
719	MAD7STK	-17.85	48.3	Surface	Green cross	Madagascar	Tropical and Subtropical Moist Broadleaf Forests
720	MAD84STK	-18.167	47.283	Surface	Green cross	Madagascar	Tropical and Subtropical Moist Broadleaf Forests
721	MAD85STK	-19.533	47.033	Surface	Green cross	Madagascar	Montane Grasslands and Shrublands
722	MAD86STK	-18.25	47.183	Surface	Green cross	Madagascar	Tropical and Subtropical Moist Broadleaf Forests
723	MAD87STK	-18.25	47.183	Surface	Green cross	Madagascar	Tropical and Subtropical Moist Broadleaf Forests
724	MAD89STK	-24.75	46.667	Surface	Green cross	Madagascar	Deserts and Xeric Shrublands
725	MAD8STK	-18.333	48.367	Surface	Green cross	Madagascar	Tropical and Subtropical Moist Broadleaf Forests
726	MAD9STK	-18.333	48.367	Surface	Green cross	Madagascar	Tropical and Subtropical Moist Broadleaf Forests
727	MALI-1	14.433	-11.433	River	Blue cross	Mali	Tropical and Subtropical Grasslands, Savannas, and Shrublands
728	MALI-2	14.433	-11.433	River	Blue cross	Mali	Tropical and Subtropical Grasslands, Savannas, and Shrublands
729	MALI-3	14.433	-11.433	River	Blue cross	Mali	Tropical and Subtropical Grasslands, Savannas, and Shrublands
730	MARI-S1	0.483	36	Surface	Green cross	Kenya	Tropical and Subtropical Grasslands, Savannas, and Shrublands
731	MARI-S2	0.417	36	Surface	Green cross	Kenya	Tropical and Subtropical Grasslands, Savannas, and Shrublands
742	MAU-8802	19.3	-14.75	Surface	Green cross	Mauritania	Deserts and Xeric Shrublands
744	M-Bur85	-21.833	46.85	Surface	Green cross	Madagascar	Tropical and Subtropical Moist Broadleaf Forests
745	NAWFIASs	6.35	7	Surface	Green cross	Nigeria	Tropical and Subtropical Moist Broadleaf Forests
746	NAWFIAWs	6.35	7	Lake	Black cross	Nigeria	Tropical and Subtropical Moist Broadleaf Forests
747	NCC10186	13.414	2.041	Trap	Red cross	Niger	Tropical and Subtropical Grasslands, Savannas, and Shrublands
748	NCC10286	13.414	2.041	Trap	Red cross	Niger	Tropical and Subtropical Grasslands, Savannas, and Shrublands
749	NCC10386	13.414	2.041	Trap	Red cross	Niger	Tropical and Subtropical Grasslands, Savannas, and Shrublands
750	NCC10486	13.414	2.041	Trap	Red cross	Niger	Tropical and Subtropical Grasslands, Savannas, and Shrublands
751	NCC10585	13.414	2.041	Trap	Red cross	Niger	Tropical and Subtropical Grasslands, Savannas, and Shrublands
752	NCC10586	13.414	2.041	Trap	Red cross	Niger	Tropical and Subtropical Grasslands, Savannas, and Shrublands
753	NCC10685	13.414	2.041	Trap	Red cross	Niger	Tropical and Subtropical Grasslands, Savannas, and Shrublands
754	NCC10686	13.414	2.041	Trap	Red cross	Niger	Tropical and Subtropical Grasslands, Savannas, and Shrublands
755	NCC10785	13.414	2.041	Trap	Red cross	Niger	Tropical and Subtropical Grasslands, Savannas, and Shrublands
756	NCC10885	13.414	2.041	Trap	Red cross	Niger	Tropical and Subtropical Grasslands, Savannas, and Shrublands
757	NCC10985	13.414	2.041	Trap	Red cross	Niger	Tropical and Subtropical Grasslands, Savannas, and Shrublands
758	NCC11085	13.414	2.041	Trap	Red cross	Niger	Tropical and Subtropical Grasslands, Savannas, and Shrublands
759	NCC11185	13.414	2.041	Trap	Red cross	Niger	Tropical and Subtropical Grasslands, Savannas, and Shrublands
760	NCC11285	13.414	2.041	Trap	Red cross	Niger	Tropical and Subtropical Grasslands, Savannas, and Shrublands
761	NCC30186	13.414	2.041	Trap	Red cross	Niger	Tropical and Subtropical Grasslands, Savannas, and Shrublands
762	NCC30286	13.414	2.041	Trap	Red cross	Niger	Tropical and Subtropical Grasslands, Savannas, and Shrublands
763	NCC30386	13.414	2.041	Trap	Red cross	Niger	Tropical and Subtropical Grasslands, Savannas, and Shrublands
764	NCC30486	13.414	2.041	Trap	Red cross	Niger	Tropical and Subtropical Grasslands, Savannas, and Shrublands
765	NCC30585	13.414	2.041	Trap	Red cross	Niger	Tropical and Subtropical Grasslands, Savannas, and Shrublands
766	NCC30586	13.414	2.041	Trap	Red cross	Niger	Tropical and Subtropical Grasslands, Savannas, and Shrublands
767	NCC30685	13.414	2.041	Trap	Red cross	Niger	Tropical and Subtropical Grasslands, Savannas, and Shrublands
768	NCC30785	13.414	2.041	Trap	Red cross	Niger	Tropical and Subtropical Grasslands, Savannas, and Shrublands
769	NCC30885	13.414	2.041	Trap	Red cross	Niger	Tropical and Subtropical Grasslands, Savannas, and Shrublands
770	NCC30985	13.414	2.041	Trap	Red cross	Niger	Tropical and Subtropical Grasslands, Savannas, and Shrublands
771	NCC31085	13.414	2.041	Trap	Red cross	Niger	Tropical and Subtropical Grasslands, Savannas, and Shrublands
772	NCC31185	13.414	2.041	Trap	Red cross	Niger	Tropical and Subtropical Grasslands, Savannas, and Shrublands
773	NCC31285	13.414	2.041	Trap	Red cross	Niger	Tropical and Subtropical Grasslands, Savannas, and Shrublands
774	NG-1	-12.953	45.093	Surface	Green cross	Mayotte	Tropical and Subtropical Moist Broadleaf Forests
775	NGURUSs	6.617	7.5	Surface	Green cross	Nigeria	Tropical and Subtropical Grasslands, Savannas, and Shrublands
776	NGURUWs	6.617	7.5	Lake	Black cross	Nigeria	Tropical and Subtropical Grasslands, Savannas, and Shrublands
777	OHESs	6.667	7.583	Surface	Green cross	Nigeria	Tropical and Subtropical Grasslands, Savannas, and Shrublands
778	OHEWs	6.667	7.583	Lake	Black cross	Nigeria	Tropical and Subtropical Grasslands, Savannas, and Shrublands
779	OoFe80-1	13.383	14.083	Lake	Black cross	Chad	Deserts and Xeric Shrublands
780	OoFe80-2	13.383	14.083	Lake	Black cross	Chad	Deserts and Xeric Shrublands
781	OoFe80-3	13.383	14.083	Lake	Black cross	Chad	Deserts and Xeric Shrublands
782	OPISs	6.583	7.667	Surface	Green cross	Nigeria	Tropical and Subtropical Grasslands, Savannas, and Shrublands
783	OPIWs	6.583	7.667	Lake	Black cross	Nigeria	Tropical and Subtropical Grasslands, Savannas, and Shrublands
784	p.1	5	36	Trap	Red cross	Ethiopia	Tropical and Subtropical Grasslands, Savannas, and Shrublands
785	P.2	5.402	-3.888	Surface	Green cross	Côte d'Yvoire	Tropical and Subtropical Moist Broadleaf Forests
786	p.2	5	36	Trap	Red cross	Ethiopia	Tropical and Subtropical Grasslands, Savannas, and Shrublands
787	p.3	5	36	Trap	Red cross	Ethiopia	Tropical and Subtropical Grasslands, Savannas, and Shrublands
788	p.4	5	36	Trap	Red cross	Ethiopia	Tropical and Subtropical Grasslands, Savannas, and Shrublands
790	PFU2	10.531	12.129	Lake	Black cross	Nigeria	Tropical and Subtropical Grasslands, Savannas, and Shrublands
791	PFU4	13.02	11.833	Surface	Green cross	Nigeria	Tropical and Subtropical Grasslands, Savannas, and Shrublands
792	RaK-01	22.867	50	Surface	Green cross	Saudi Arabia	Deserts and Xeric Shrublands
793	RaK-02	19.933	49	Surface	Green cross	Saudi Arabia	Deserts and Xeric Shrublands
794	RaK-03	19.833	47.633	Surface	Green cross	Saudi Arabia	Deserts and Xeric Shrublands
795	RaK-04	19	47.533	Surface	Green cross	Saudi Arabia	Deserts and Xeric Shrublands
796	RaK-05	18.467	47.133	Surface	Green cross	Saudi Arabia	Deserts and Xeric Shrublands
797	RaK-06	18.3	46.967	Surface	Green cross	Saudi Arabia	Deserts and Xeric Shrublands
798	RaK-07	18.35	46.5	Surface	Green cross	Saudi Arabia	Deserts and Xeric Shrublands
799	Rak-08	18.833	45.75	Surface	Green cross	Saudi Arabia	Deserts and Xeric Shrublands
800	RARL31	-2.5	29.5	River	Blue cross	Ruanda	Tropical and Subtropical Moist Broadleaf Forests
801	RARL32	-2.05	29.35	Lake	Black cross	Ruanda	Tropical and Subtropical Moist Broadleaf Forests
802	RARL32b	-2.217	30.25	River	Blue cross	Ruanda	Tropical and Subtropical Grasslands, Savannas, and Shrublands
803	RARL34	-2.183	30.217	River	Blue cross	Ruanda	Tropical and Subtropical Grasslands, Savannas, and Shrublands
804	RARL35	-2.1	30.333	River	Blue cross	Ruanda	Tropical and Subtropical Grasslands, Savannas, and Shrublands
805	RARL36	-2.166	30.317	River	Blue cross	Ruanda	Tropical and Subtropical Grasslands, Savannas, and Shrublands
806	RARL37	-2.133	30.95	River	Blue cross	Ruanda	Tropical and Subtropical Grasslands, Savannas, and Shrublands
807	RARL38	-1.867	30.783	River	Blue cross	Ruanda	Tropical and Subtropical Grasslands, Savannas, and Shrublands
808	RARL39	-1.733	30.767	River	Blue cross	Ruanda	Tropical and Subtropical Grasslands, Savannas, and Shrublands
809	RARL40	-1.683	30.717	River	Blue cross	Ruanda	Tropical and Subtropical Grasslands, Savannas, and Shrublands
810	RARL41	-1.533	30.717	River	Blue cross	Ruanda	Tropical and Subtropical Grasslands, Savannas, and Shrublands
811	RARL42	-1.467	31.5	River	Blue cross	Ruanda	Tropical and Subtropical Grasslands, Savannas, and Shrublands
812	RARL43	-1.283	29.917	Lake	Black cross	Ruanda	Tropical and Subtropical Moist Broadleaf Forests
813	RARL44	-1.25	30.017	Lake	Black cross	Ruanda	Tropical and Subtropical Moist Broadleaf Forests
814	RARL45	-1.217	29.717	Lake	Black cross	Ruanda	Tropical and Subtropical Moist Broadleaf Forests
815	RARL46	-1.217	29.667	Lake	Black cross	Ruanda	Tropical and Subtropical Moist Broadleaf Forests
816	RARL47	-0.367	31.5	Lake	Black cross	Ruanda	Tropical and Subtropical Grasslands, Savannas, and Shrublands
834	RIHYAD-C	24.417	46.8	Surface	Green cross	Saudi Arabia	Deserts and Xeric Shrublands
835	RIM-1	16.683	-15.967	Surface	Green cross	Mauritania	Tropical and Subtropical Grasslands, Savannas, and Shrublands
836	RIM-2	19.933	-14.233	Surface	Green cross	Mauritania	Deserts and Xeric Shrublands
837	RIM-3	21.528	-13	Surface	Green cross	Mauritania	Deserts and Xeric Shrublands
838	RIM-8	21.047	-12.154	Surface	Green cross	Mauritania	Flooded Grasslands and Savannas
839	S136/3	7.154	38.69	Surface	Green cross	Ethiopia	Tropical and Subtropical Moist Broadleaf Forests
840	S136/4	7.088	38.763	Surface	Green cross	Ethiopia	Montane Grasslands and Shrublands
841	S136/5	7.075	38.783	Surface	Green cross	Ethiopia	Montane Grasslands and Shrublands
842	S137/6	7.201	38.61	Surface	Green cross	Ethiopia	Tropical and Subtropical Moist Broadleaf Forests
843	S257/4	7.157	38.685	Surface	Green cross	Ethiopia	Tropical and Subtropical Moist Broadleaf Forests
844	S8-165	15.167	-16.867	Surface	Green cross	Senegal	Tropical and Subtropical Grasslands, Savannas, and Shrublands
845	S82-1	13.783	-13.6	Surface	Green cross	Senegal	Tropical and Subtropical Grasslands, Savannas, and Shrublands
846	S82-13	15.267	-16.8	Surface	Green cross	Senegal	Tropical and Subtropical Grasslands, Savannas, and Shrublands
847	S82-14	15.267	-16.8	Surface	Green cross	Senegal	Tropical and Subtropical Grasslands, Savannas, and Shrublands
848	S82-15	15.267	-16.8	Surface	Green cross	Senegal	Tropical and Subtropical Grasslands, Savannas, and Shrublands
849	S82-16	15.267	-16.8	Surface	Green cross	Senegal	Tropical and Subtropical Grasslands, Savannas, and Shrublands
850	S82-17	15.267	-16.8	Surface	Green cross	Senegal	Tropical and Subtropical Grasslands, Savannas, and Shrublands
851	S82-18	15.267	-16.8	Surface	Green cross	Senegal	Tropical and Subtropical Grasslands, Savannas, and Shrublands
852	S82-19	15.267	-16.8	Surface	Green cross	Senegal	Tropical and Subtropical Grasslands, Savannas, and Shrublands
853	S82-46	16	-15.95	Surface	Green cross	Senegal	Tropical and Subtropical Grasslands, Savannas, and Shrublands
854	S82-47	16	-15.95	Surface	Green cross	Senegal	Tropical and Subtropical Grasslands, Savannas, and Shrublands
855	S82-51	15.75	-16.5	Surface	Green cross	Senegal	Tropical and Subtropical Grasslands, Savannas, and Shrublands
856	S82-53	15.667	-16.561	Surface	Green cross	Senegal	Tropical and Subtropical Grasslands, Savannas, and Shrublands
857	S82-77	14.633	-16.317	Surface	Green cross	Senegal	Tropical and Subtropical Grasslands, Savannas, and Shrublands
858	S82-78	14.083	-16.05	Surface	Green cross	Senegal	Tropical and Subtropical Grasslands, Savannas, and Shrublands
859	S82-79	14.167	-16.1	Surface	Green cross	Senegal	Tropical and Subtropical Grasslands, Savannas, and Shrublands
860	S83-100	13.033	-12.633	Surface	Green cross	Senegal	Tropical and Subtropical Grasslands, Savannas, and Shrublands
861	S83-101	13.017	-12.533	Surface	Green cross	Senegal	Tropical and Subtropical Grasslands, Savannas, and Shrublands
862	S83-102	12.967	-12.483	Surface	Green cross	Senegal	Tropical and Subtropical Grasslands, Savannas, and Shrublands
863	S83-103	12.917	-12.433	Surface	Green cross	Senegal	Tropical and Subtropical Grasslands, Savannas, and Shrublands
864	S83-115	12.4	-12.3	Surface	Green cross	Senegal	Tropical and Subtropical Grasslands, Savannas, and Shrublands
865	S83-116	12.667	-12.183	Surface	Green cross	Senegal	Tropical and Subtropical Grasslands, Savannas, and Shrublands
866	S83-120	13.483	-13.833	Surface	Green cross	Senegal	Tropical and Subtropical Grasslands, Savannas, and Shrublands
867	S83-122	13.35	-14.933	Surface	Green cross	Senegal	Tropical and Subtropical Grasslands, Savannas, and Shrublands
868	S83-127	13.067	-14.083	Surface	Green cross	Senegal	Tropical and Subtropical Grasslands, Savannas, and Shrublands
869	S83-135	12.85	-14.65	Surface	Green cross	Senegal	Tropical and Subtropical Grasslands, Savannas, and Shrublands
870	S83-14	15.3	-15.567	Surface	Green cross	Senegal	Tropical and Subtropical Grasslands, Savannas, and Shrublands
871	S83-15	15.333	-15.467	Surface	Green cross	Senegal	Tropical and Subtropical Grasslands, Savannas, and Shrublands
872	S83-150	12.567	-15.983	Surface	Green cross	Senegal	Tropical and Subtropical Grasslands, Savannas, and Shrublands
873	S83-151	12.483	-16.583	Surface	Green cross	Senegal	Mangroves
874	S83-155	12.55	-16.3	Surface	Green cross	Senegal	Tropical and Subtropical Grasslands, Savannas, and Shrublands
875	S83-20	15.417	-15.117	Surface	Green cross	Senegal	Tropical and Subtropical Grasslands, Savannas, and Shrublands
876	S83-25	15.767	-14.917	Surface	Green cross	Senegal	Tropical and Subtropical Grasslands, Savannas, and Shrublands
877	S83-30	16.167	-14.933	Surface	Green cross	Senegal	Tropical and Subtropical Grasslands, Savannas, and Shrublands
878	S83-35	16.5	-14.6	Surface	Green cross	Senegal	Tropical and Subtropical Grasslands, Savannas, and Shrublands
879	S83-4	14.7	-16.5	Surface	Green cross	Senegal	Tropical and Subtropical Grasslands, Savannas, and Shrublands
880	S83-43	15.767	-13.65	Surface	Green cross	Senegal	Tropical and Subtropical Grasslands, Savannas, and Shrublands
881	S83-46	15.433	-13.35	Surface	Green cross	Senegal	Tropical and Subtropical Grasslands, Savannas, and Shrublands
882	S83-48	15.283	-13.45	Surface	Green cross	Senegal	Tropical and Subtropical Grasslands, Savannas, and Shrublands
883	S83-62	14.85	-12.333	Surface	Green cross	Senegal	Tropical and Subtropical Grasslands, Savannas, and Shrublands
884	S83-65	14.75	-12.25	Surface	Green cross	Senegal	Tropical and Subtropical Grasslands, Savannas, and Shrublands
885	S83-68	13.883	-12.25	Surface	Green cross	Senegal	Tropical and Subtropical Grasslands, Savannas, and Shrublands
886	S83-70	14.05	-12.267	Surface	Green cross	Senegal	Tropical and Subtropical Grasslands, Savannas, and Shrublands
887	S83-75	14.117	-12.667	Surface	Green cross	Senegal	Tropical and Subtropical Grasslands, Savannas, and Shrublands
888	S83-79	14.083	-13	Surface	Green cross	Senegal	Tropical and Subtropical Grasslands, Savannas, and Shrublands
889	S83-8	14.9	-15.85	Surface	Green cross	Senegal	Tropical and Subtropical Grasslands, Savannas, and Shrublands
890	S83-83	13.967	-13.317	Surface	Green cross	Senegal	Tropical and Subtropical Grasslands, Savannas, and Shrublands
891	S83-95	13.2	-13.067	Surface	Green cross	Senegal	Tropical and Subtropical Grasslands, Savannas, and Shrublands
892	S83-96	13.15	-13	Surface	Green cross	Senegal	Tropical and Subtropical Grasslands, Savannas, and Shrublands
893	S83-97	13.117	-12.933	Surface	Green cross	Senegal	Tropical and Subtropical Grasslands, Savannas, and Shrublands
894	S83-98	13.083	-12.833	Surface	Green cross	Senegal	Tropical and Subtropical Grasslands, Savannas, and Shrublands
895	S83-99	13.067	-12.7	Surface	Green cross	Senegal	Tropical and Subtropical Grasslands, Savannas, and Shrublands
896	S85	14.1	-15.467	Surface	Green cross	Senegal	Tropical and Subtropical Grasslands, Savannas, and Shrublands
897	S8-67	15.417	-16.717	Surface	Green cross	Senegal	Tropical and Subtropical Grasslands, Savannas, and Shrublands
898	S8-73	15.017	-16.983	Surface	Green cross	Senegal	Tropical and Subtropical Grasslands, Savannas, and Shrublands
899	SD1	12.282	11.183	River	Blue cross	Nigeria	Tropical and Subtropical Grasslands, Savannas, and Shrublands
900	St2MJ-10	13.033	14.633	Lake	Black cross	Chad	Deserts and Xeric Shrublands
901	St2MJ-20	13.033	14.633	Lake	Black cross	Chad	Deserts and Xeric Shrublands
902	St2MJ-30	13.033	14.633	Lake	Black cross	Chad	Deserts and Xeric Shrublands
903	St2MJ-40	13.033	14.633	Lake	Black cross	Chad	Deserts and Xeric Shrublands
904	St2MJ-50	13.033	14.633	Lake	Black cross	Chad	Deserts and Xeric Shrublands
905	St2MJ-60	13.033	14.633	Lake	Black cross	Chad	Deserts and Xeric Shrublands
906	St4-BS1	13.5	14.25	Lake	Black cross	Chad	Flooded Grasslands and Savannas
907	St4-BS2	13.5	14.25	Lake	Black cross	Chad	Flooded Grasslands and Savannas
908	St4-BS3	13.5	14.25	Lake	Black cross	Chad	Flooded Grasslands and Savannas
909	St4-BS4	13.5	14.25	Lake	Black cross	Chad	Flooded Grasslands and Savannas
910	St4-BS5	13.5	14.25	Lake	Black cross	Chad	Flooded Grasslands and Savannas
911	St4-BS6	13.5	14.25	Lake	Black cross	Chad	Flooded Grasslands and Savannas
912	St4-BS7	13.5	14.25	Lake	Black cross	Chad	Flooded Grasslands and Savannas
913	STC80MJ3	21	17	Surface	Green cross	Chad	Deserts and Xeric Shrublands
914	SUD1-1	19.667	33.117	Surface	Green cross	Sudan	Deserts and Xeric Shrublands
915	SUD12-2A	17.417	33.917	Surface	Green cross	Sudan	Tropical and Subtropical Grasslands, Savannas, and Shrublands
916	SUD17-2A	16.333	32.917	Surface	Green cross	Sudan	Tropical and Subtropical Grasslands, Savannas, and Shrublands
917	SUD19-2B	15.167	32.583	Surface	Green cross	Sudan	Tropical and Subtropical Grasslands, Savannas, and Shrublands
918	SUD20-2B	14.75	32.5	Surface	Green cross	Sudan	Tropical and Subtropical Grasslands, Savannas, and Shrublands
919	SUD21-2B	14.5	32.25	Surface	Green cross	Sudan	Tropical and Subtropical Grasslands, Savannas, and Shrublands
920	SUD25-3B	13.75	32.5	Surface	Green cross	Sudan	Tropical and Subtropical Grasslands, Savannas, and Shrublands
921	SUD30-3B	13.166	32.667	Surface	Green cross	Sudan	Tropical and Subtropical Grasslands, Savannas, and Shrublands
922	SUD3-1	19.083	33.5	Surface	Green cross	Sudan	Deserts and Xeric Shrublands
923	SUD5-1	18.667	33.667	Surface	Green cross	Sudan	Deserts and Xeric Shrublands
924	SUD9-2A	17.833	34.166	Surface	Green cross	Sudan	Tropical and Subtropical Grasslands, Savannas, and Shrublands
925	Sug-N-S4	2.067	36.417	Surface	Green cross	Kenya	Deserts and Xeric Shrublands
926	Sug-S1	1.65	36.283	Surface	Green cross	Kenya	Deserts and Xeric Shrublands
927	Sug-S2	1.6	36.283	Surface	Green cross	Kenya	Deserts and Xeric Shrublands
928	Sug-S3	1.6	36.283	Surface	Green cross	Kenya	Deserts and Xeric Shrublands
929	TARL10	-2.417	36	Lake	Black cross	Tanzania	Flooded Grasslands and Savannas
930	TARL11	-2.933	35.817	Lake	Black cross	Tanzania	Tropical and Subtropical Moist Broadleaf Forests
931	TARL12	-2.967	36.5	Lake	Black cross	Tanzania	Tropical and Subtropical Grasslands, Savannas, and Shrublands
932	TARL13	-3.267	35.583	Lake	Black cross	Tanzania	Tropical and Subtropical Moist Broadleaf Forests
933	TARL14	-3.183	35.517	Lake	Black cross	Tanzania	Tropical and Subtropical Moist Broadleaf Forests
934	TARL15	-3.233	35.533	Lake	Black cross	Tanzania	Tropical and Subtropical Moist Broadleaf Forests
935	TARL16	-3.883	35.867	Lake	Black cross	Tanzania	Tropical and Subtropical Grasslands, Savannas, and Shrublands
936	TARL17	-4.317	35.1	Lake	Black cross	Tanzania	Tropical and Subtropical Grasslands, Savannas, and Shrublands
937	TARL18	-4.33	35.333	Lake	Black cross	Tanzania	Tropical and Subtropical Grasslands, Savannas, and Shrublands
938	TARL19	-4.367	35.083	Lake	Black cross	Tanzania	Tropical and Subtropical Grasslands, Savannas, and Shrublands
939	TARL20	-4.567	34.917	Lake	Black cross	Tanzania	Tropical and Subtropical Grasslands, Savannas, and Shrublands
940	TARL21	-4.383	35.083	Lake	Black cross	Tanzania	Tropical and Subtropical Grasslands, Savannas, and Shrublands
941	TARL22	-4.667	34.667	Lake	Black cross	Tanzania	Tropical and Subtropical Grasslands, Savannas, and Shrublands
942	TARL23	-4.817	34.733	Lake	Black cross	Tanzania	Tropical and Subtropical Grasslands, Savannas, and Shrublands
943	TARL24	-4.85	34.733	Lake	Black cross	Tanzania	Tropical and Subtropical Grasslands, Savannas, and Shrublands
944	TARL8	-3.267	36.883	Lake	Black cross	Tanzania	Tropical and Subtropical Moist Broadleaf Forests
945	TARL9	-3.233	36.867	Lake	Black cross	Tanzania	Tropical and Subtropical Moist Broadleaf Forests
946	Tc80MJ1	13	14.517	Lake	Black cross	Chad	Deserts and Xeric Shrublands
947	Tc80MJ2	13.033	14.633	Lake	Black cross	Chad	Deserts and Xeric Shrublands
948	Tc80MJ3	13.417	14.767	Lake	Black cross	Chad	Flooded Grasslands and Savannas
949	Tc80MJ4	13.5	14.25	Lake	Black cross	Chad	Flooded Grasslands and Savannas
950	Tc80MJ5	13.383	14.083	Lake	Black cross	Chad	Deserts and Xeric Shrublands
951	Tc80MJ6	13.7	13.417	Lake	Black cross	Chad	Deserts and Xeric Shrublands
952	Tc80MJ7	14.267	13.583	Lake	Black cross	Chad	Flooded Grasslands and Savannas
953	Tc80MJ8	14.333	13.167	Lake	Black cross	Chad	Tropical and Subtropical Grasslands, Savannas, and Shrublands
954	Tc80MJ-A	12.417	15.083	Lake	Black cross	Chad	Tropical and Subtropical Grasslands, Savannas, and Shrublands
955	Tc80MJ-B	12.767	14.75	Lake	Black cross	Chad	Deserts and Xeric Shrublands
956	Tc80MJ-C	13.583	14.783	Lake	Black cross	Chad	Tropical and Subtropical Grasslands, Savannas, and Shrublands
957	Tc80MJCh	12.5	14.9	Lake	Black cross	Chad	Tropical and Subtropical Grasslands, Savannas, and Shrublands
958	Tc80MJ-D	13.833	14.7	Lake	Black cross	Chad	Tropical and Subtropical Grasslands, Savannas, and Shrublands
959	TE10S	6.5	1.333	Surface	Green cross	Togo	Tropical and Subtropical Grasslands, Savannas, and Shrublands
960	TE10VL	6.55	1.183	Lake	Black cross	Togo	Tropical and Subtropical Grasslands, Savannas, and Shrublands
961	TE11S	6.517	1.55	Surface	Green cross	Togo	Tropical and Subtropical Grasslands, Savannas, and Shrublands
962	TE11VL	6.667	1.6	Lake	Black cross	Togo	Tropical and Subtropical Grasslands, Savannas, and Shrublands
963	TE12S	6.533	1.183	Surface	Green cross	Togo	Tropical and Subtropical Grasslands, Savannas, and Shrublands
964	TE12VL	6.767	1.183	Lake	Black cross	Togo	Tropical and Subtropical Grasslands, Savannas, and Shrublands
965	TE13S	6.533	1.367	Surface	Green cross	Togo	Tropical and Subtropical Grasslands, Savannas, and Shrublands
966	TE13VL	7.017	0.683	Lake	Black cross	Togo	Tropical and Subtropical Moist Broadleaf Forests
967	TE14S	6.6	1.5	Surface	Green cross	Togo	Tropical and Subtropical Grasslands, Savannas, and Shrublands
968	TE14VL	7.017	0.683	Lake	Black cross	Togo	Tropical and Subtropical Moist Broadleaf Forests
969	TE15S	6.667	1.6	Surface	Green cross	Togo	Tropical and Subtropical Grasslands, Savannas, and Shrublands
970	TE15VL	7.017	0.65	Lake	Black cross	Togo	Tropical and Subtropical Moist Broadleaf Forests
971	TE16S	6.95	0.6	Surface	Green cross	Togo	Tropical and Subtropical Moist Broadleaf Forests
972	TE16VL	7.017	0.65	Lake	Black cross	Togo	Tropical and Subtropical Moist Broadleaf Forests
973	TE17S	6.95	0.6	Surface	Green cross	Togo	Tropical and Subtropical Moist Broadleaf Forests
974	TE17VL	7.467	0.867	Lake	Black cross	Togo	Tropical and Subtropical Moist Broadleaf Forests
975	TE18S	6.95	0.583	Surface	Green cross	Togo	Tropical and Subtropical Moist Broadleaf Forests
976	TE18VL	7.467	0.9	Lake	Black cross	Togo	Tropical and Subtropical Moist Broadleaf Forests
977	TE19S	7.2	0.7	Surface	Green cross	Togo	Tropical and Subtropical Moist Broadleaf Forests
978	TE19VL	7.467	0.9	Lake	Black cross	Togo	Tropical and Subtropical Moist Broadleaf Forests
979	TE1S	6.2	1.483	Surface	Green cross	Togo	Tropical and Subtropical Grasslands, Savannas, and Shrublands
980	TE1VL	6.25	1.617	Lake	Black cross	Togo	Tropical and Subtropical Grasslands, Savannas, and Shrublands
981	TE20S	7.2	0.7	Surface	Green cross	Togo	Tropical and Subtropical Moist Broadleaf Forests
982	TE20VL	7.467	0.9	Lake	Black cross	Togo	Tropical and Subtropical Moist Broadleaf Forests
983	TE21S	7.283	0.8	Surface	Green cross	Togo	Tropical and Subtropical Moist Broadleaf Forests
984	TE21VL	7.167	1.167	Lake	Black cross	Togo	Tropical and Subtropical Grasslands, Savannas, and Shrublands
985	TE22S	7.283	0.8	Surface	Green cross	Togo	Tropical and Subtropical Moist Broadleaf Forests
986	TE22VL	7.333	1.167	Lake	Black cross	Togo	Tropical and Subtropical Grasslands, Savannas, and Shrublands
987	TE23S	7.5	0.967	Surface	Green cross	Togo	Tropical and Subtropical Moist Broadleaf Forests
988	TE23VL	7.383	1.183	Lake	Black cross	Togo	Tropical and Subtropical Grasslands, Savannas, and Shrublands
989	TE24S	7.517	1.05	Surface	Green cross	Togo	Tropical and Subtropical Grasslands, Savannas, and Shrublands
990	TE24VL	7.567	1.167	Lake	Black cross	Togo	Tropical and Subtropical Grasslands, Savannas, and Shrublands
991	TE25S	7.567	0.683	Surface	Green cross	Togo	Tropical and Subtropical Moist Broadleaf Forests
992	TE25VL	7.733	1.15	Lake	Black cross	Togo	Tropical and Subtropical Grasslands, Savannas, and Shrublands
993	TE26S	7.583	0.85	Surface	Green cross	Togo	Tropical and Subtropical Moist Broadleaf Forests
994	TE26VL	9.133	0.733	Lake	Black cross	Togo	Tropical and Subtropical Grasslands, Savannas, and Shrublands
995	TE27S	7.6	0.717	Surface	Green cross	Togo	Tropical and Subtropical Moist Broadleaf Forests
996	TE27VL	9.2	1.217	Lake	Black cross	Togo	Tropical and Subtropical Moist Broadleaf Forests
997	TE28S	7.6	0.633	Surface	Green cross	Togo	Tropical and Subtropical Moist Broadleaf Forests
998	TE28VL	9.7	0.95	Lake	Black cross	Togo	Tropical and Subtropical Grasslands, Savannas, and Shrublands
999	TE29S	7.617	0.817	Surface	Green cross	Togo	Tropical and Subtropical Moist Broadleaf Forests
1000	TE29VL	10.7	0.117	Lake	Black cross	Togo	Tropical and Subtropical Grasslands, Savannas, and Shrublands
1001	TE2S	6.2	1.25	Surface	Green cross	Togo	Tropical and Subtropical Grasslands, Savannas, and Shrublands
1002	TE2VL	6.25	1.617	Lake	Black cross	Togo	Tropical and Subtropical Grasslands, Savannas, and Shrublands
1003	TE30S	7.617	1.017	Surface	Green cross	Togo	Tropical and Subtropical Moist Broadleaf Forests
1004	TE31S	7.633	0.967	Surface	Green cross	Togo	Tropical and Subtropical Moist Broadleaf Forests
1005	TE32S	7.617	0.667	Surface	Green cross	Togo	Tropical and Subtropical Moist Broadleaf Forests
1006	TE33S	7.65	0.65	Surface	Green cross	Togo	Tropical and Subtropical Moist Broadleaf Forests
1007	TE34S	8.083	0.767	Surface	Green cross	Togo	Tropical and Subtropical Moist Broadleaf Forests
1008	TE35S	8.083	0.767	Surface	Green cross	Togo	Tropical and Subtropical Moist Broadleaf Forests
1009	TE36S	8.2	0.617	Surface	Green cross	Togo	Tropical and Subtropical Moist Broadleaf Forests
1010	TE37S	8.2	0.683	Surface	Green cross	Togo	Tropical and Subtropical Moist Broadleaf Forests
1011	TE38S	8.2	0.683	Surface	Green cross	Togo	Tropical and Subtropical Moist Broadleaf Forests
1012	TE39S	6.967	1.167	Surface	Green cross	Togo	Tropical and Subtropical Grasslands, Savannas, and Shrublands
1013	TE3S	6.2	1.25	Surface	Green cross	Togo	Tropical and Subtropical Grasslands, Savannas, and Shrublands
1014	TE3VL	6.267	1.6	Lake	Black cross	Togo	Tropical and Subtropical Grasslands, Savannas, and Shrublands
1015	TE40S	6.983	1.167	Surface	Green cross	Togo	Tropical and Subtropical Grasslands, Savannas, and Shrublands
1016	TE41S	7	1.417	Surface	Green cross	Togo	Tropical and Subtropical Grasslands, Savannas, and Shrublands
1017	TE42S	7	1.417	Surface	Green cross	Togo	Tropical and Subtropical Grasslands, Savannas, and Shrublands
1018	TE43S	7	1.333	Surface	Green cross	Togo	Tropical and Subtropical Grasslands, Savannas, and Shrublands
1019	TE44S	7.167	1.167	Surface	Green cross	Togo	Tropical and Subtropical Grasslands, Savannas, and Shrublands
1020	TE45S	7.333	1.167	Surface	Green cross	Togo	Tropical and Subtropical Grasslands, Savannas, and Shrublands
1021	TE46S	7.383	1.183	Surface	Green cross	Togo	Tropical and Subtropical Grasslands, Savannas, and Shrublands
1022	TE47S	7.567	1.167	Surface	Green cross	Togo	Tropical and Subtropical Grasslands, Savannas, and Shrublands
1023	TE48S	7.567	1.167	Surface	Green cross	Togo	Tropical and Subtropical Grasslands, Savannas, and Shrublands
1024	TE49S	7.6	1.15	Surface	Green cross	Togo	Tropical and Subtropical Grasslands, Savannas, and Shrublands
1025	TE4S	6.217	1.217	Surface	Green cross	Togo	Tropical and Subtropical Grasslands, Savannas, and Shrublands
1026	TE4VL	6.267	1.6	Lake	Black cross	Togo	Tropical and Subtropical Grasslands, Savannas, and Shrublands
1027	TE50S	7.6	1.15	Surface	Green cross	Togo	Tropical and Subtropical Grasslands, Savannas, and Shrublands
1028	TE51S	7.733	1.15	Surface	Green cross	Togo	Tropical and Subtropical Grasslands, Savannas, and Shrublands
1029	TE52S	7.983	1.2	Surface	Green cross	Togo	Tropical and Subtropical Grasslands, Savannas, and Shrublands
1030	TE53S	8.5	0.983	Surface	Green cross	Togo	Tropical and Subtropical Grasslands, Savannas, and Shrublands
1031	TE54S	8.667	1.017	Surface	Green cross	Togo	Tropical and Subtropical Grasslands, Savannas, and Shrublands
1032	TE55S	8.95	1.2	Surface	Green cross	Togo	Tropical and Subtropical Grasslands, Savannas, and Shrublands
1033	TE56S	8.683	0.983	Surface	Green cross	Togo	Tropical and Subtropical Grasslands, Savannas, and Shrublands
1034	TE57S	8.7	0.783	Surface	Green cross	Togo	Tropical and Subtropical Moist Broadleaf Forests
1035	TE58S	8.7	0.833	Surface	Green cross	Togo	Tropical and Subtropical Grasslands, Savannas, and Shrublands
1036	TE59S	9.133	0.733	Surface	Green cross	Togo	Tropical and Subtropical Grasslands, Savannas, and Shrublands
1037	TE5S	6.317	1.017	Surface	Green cross	Togo	Tropical and Subtropical Grasslands, Savannas, and Shrublands
1038	TE5VL	6.2	1.483	Lake	Black cross	Togo	Tropical and Subtropical Grasslands, Savannas, and Shrublands
1039	TE60S	9.133	0.733	Surface	Green cross	Togo	Tropical and Subtropical Grasslands, Savannas, and Shrublands
1040	TE61S	9.167	1.183	Surface	Green cross	Togo	Tropical and Subtropical Grasslands, Savannas, and Shrublands
1041	TE62S	9.2	0.85	Surface	Green cross	Togo	Tropical and Subtropical Grasslands, Savannas, and Shrublands
1042	TE63S	9.2	1.217	Surface	Green cross	Togo	Tropical and Subtropical Moist Broadleaf Forests
1043	TE64S	9.233	1.233	Surface	Green cross	Togo	Tropical and Subtropical Moist Broadleaf Forests
1044	TE65S	9.233	1.233	Surface	Green cross	Togo	Tropical and Subtropical Moist Broadleaf Forests
1045	TE66S	9.25	1.2	Surface	Green cross	Togo	Tropical and Subtropical Moist Broadleaf Forests
1046	TE67S	9.25	1.2	Surface	Green cross	Togo	Tropical and Subtropical Moist Broadleaf Forests
1047	TE68S	9.283	1.217	Surface	Green cross	Togo	Tropical and Subtropical Moist Broadleaf Forests
1048	TE69S	9.35	1.25	Surface	Green cross	Togo	Tropical and Subtropical Moist Broadleaf Forests
1049	TE6S	6.383	1.717	Surface	Green cross	Togo	Tropical and Subtropical Grasslands, Savannas, and Shrublands
1050	TE6VL	6.2	1.483	Lake	Black cross	Togo	Tropical and Subtropical Grasslands, Savannas, and Shrublands
1051	TE70S	9.35	1.25	Surface	Green cross	Togo	Tropical and Subtropical Moist Broadleaf Forests
1052	TE71S	9.55	1.167	Surface	Green cross	Togo	Tropical and Subtropical Grasslands, Savannas, and Shrublands
1053	TE72S	9.633	1.017	Surface	Green cross	Togo	Tropical and Subtropical Grasslands, Savannas, and Shrublands
1054	TE73S	9.633	1.017	Surface	Green cross	Togo	Tropical and Subtropical Grasslands, Savannas, and Shrublands
1055	TE74S	9.7	0.95	Surface	Green cross	Togo	Tropical and Subtropical Grasslands, Savannas, and Shrublands
1056	TE75S	9.867	1.083	Surface	Green cross	Togo	Tropical and Subtropical Grasslands, Savannas, and Shrublands
1057	TE76S	9.917	1.05	Surface	Green cross	Togo	Tropical and Subtropical Grasslands, Savannas, and Shrublands
1058	TE77S	10	1.117	Surface	Green cross	Togo	Tropical and Subtropical Grasslands, Savannas, and Shrublands
1059	TE78S	10.15	1.067	Surface	Green cross	Togo	Tropical and Subtropical Grasslands, Savannas, and Shrublands
1060	TE79S	10.183	1.033	Surface	Green cross	Togo	Tropical and Subtropical Grasslands, Savannas, and Shrublands
1061	TE7S	6.433	1.217	Surface	Green cross	Togo	Tropical and Subtropical Grasslands, Savannas, and Shrublands
1062	TE7VL	6.333	1.617	Lake	Black cross	Togo	Tropical and Subtropical Grasslands, Savannas, and Shrublands
1063	TE80S	10.183	0.967	Surface	Green cross	Togo	Tropical and Subtropical Grasslands, Savannas, and Shrublands
1064	TE81S	10.35	0.567	Surface	Green cross	Togo	Tropical and Subtropical Grasslands, Savannas, and Shrublands
1065	TE82S	10.4	0.717	Surface	Green cross	Togo	Tropical and Subtropical Grasslands, Savannas, and Shrublands
1066	TE83S	10.55	0.3	Surface	Green cross	Togo	Tropical and Subtropical Grasslands, Savannas, and Shrublands
1067	TE84S	10.633	0.2	Surface	Green cross	Togo	Tropical and Subtropical Grasslands, Savannas, and Shrublands
1068	TE85S	10.683	0.533	Surface	Green cross	Togo	Tropical and Subtropical Grasslands, Savannas, and Shrublands
1069	TE86S	10.7	0.117	Surface	Green cross	Togo	Tropical and Subtropical Grasslands, Savannas, and Shrublands
1070	TE87S	10.7	0.117	Surface	Green cross	Togo	Tropical and Subtropical Grasslands, Savannas, and Shrublands
1071	TE88S	10.7	0.117	Surface	Green cross	Togo	Tropical and Subtropical Grasslands, Savannas, and Shrublands
1072	TE89S	10.717	0.55	Surface	Green cross	Togo	Tropical and Subtropical Grasslands, Savannas, and Shrublands
1073	TE8S	6.45	1.267	Surface	Green cross	Togo	Tropical and Subtropical Grasslands, Savannas, and Shrublands
1074	TE8VL	6.5	1.717	Lake	Black cross	Togo	Tropical and Subtropical Grasslands, Savannas, and Shrublands
1075	TE90S	10.733	0.2	Surface	Green cross	Togo	Tropical and Subtropical Grasslands, Savannas, and Shrublands
1076	TE91S	10.883	0.717	Surface	Green cross	Togo	Tropical and Subtropical Grasslands, Savannas, and Shrublands
1077	TE92S	10.883	0.617	Surface	Green cross	Togo	Tropical and Subtropical Grasslands, Savannas, and Shrublands
1078	TE93S	10.933	0.283	Surface	Green cross	Togo	Tropical and Subtropical Grasslands, Savannas, and Shrublands
1079	TE94S	10.967	0.4	Surface	Green cross	Togo	Tropical and Subtropical Grasslands, Savannas, and Shrublands
1080	TE95S	11	0.183	Surface	Green cross	Togo	Tropical and Subtropical Grasslands, Savannas, and Shrublands
1081	TE96S	11.017	0.183	Surface	Green cross	Togo	Tropical and Subtropical Grasslands, Savannas, and Shrublands
1082	TE9S	6.483	1.2	Surface	Green cross	Togo	Tropical and Subtropical Grasslands, Savannas, and Shrublands
1083	TE9VL	6.5	1.333	Lake	Black cross	Togo	Tropical and Subtropical Grasslands, Savannas, and Shrublands
1084	TURK-1	1.283	36.617	Surface	Green cross	Kenya	Tropical and Subtropical Grasslands, Savannas, and Shrublands
1085	TURK-10	3.267	37.233	Surface	Green cross	Kenya	Deserts and Xeric Shrublands
1086	TURK-11	3.333	37.05	Surface	Green cross	Kenya	Deserts and Xeric Shrublands
1087	TURK-12	3.333	36.783	Surface	Green cross	Kenya	Deserts and Xeric Shrublands
1088	TURK-13	3.633	36.35	Surface	Green cross	Kenya	Deserts and Xeric Shrublands
1089	TURK-14	3.867	36.367	Surface	Green cross	Kenya	Deserts and Xeric Shrublands
1090	TURK-15	4.183	36.4	Surface	Green cross	Kenya	Deserts and Xeric Shrublands
1091	TURK-16	4.183	36.4	Surface	Green cross	Kenya	Deserts and Xeric Shrublands
1092	TURK-17	4.317	36.217	Surface	Green cross	Kenya	Deserts and Xeric Shrublands
1093	TURK-18	4.317	36.217	Surface	Green cross	Kenya	Deserts and Xeric Shrublands
1094	TURK-19	3.883	36.333	Surface	Green cross	Kenya	Deserts and Xeric Shrublands
1095	TURK-2	2.1	36.933	Surface	Green cross	Kenya	Tropical and Subtropical Grasslands, Savannas, and Shrublands
1096	TURK-20	3.883	36.333	Surface	Green cross	Kenya	Deserts and Xeric Shrublands
1097	TURK-21	3.883	36.333	Surface	Green cross	Kenya	Deserts and Xeric Shrublands
1098	TURK-22	4.217	36.233	Surface	Green cross	Kenya	Deserts and Xeric Shrublands
1099	TURK-23	4.233	36.233	Surface	Green cross	Kenya	Deserts and Xeric Shrublands
1100	TURK-24	4.233	36.233	Surface	Green cross	Kenya	Deserts and Xeric Shrublands
1101	TURK-25	3.783	36.267	Surface	Green cross	Kenya	Deserts and Xeric Shrublands
1102	TURK-26	3.783	36.267	Surface	Green cross	Kenya	Deserts and Xeric Shrublands
1103	TURK-27	3.783	36.267	Surface	Green cross	Kenya	Deserts and Xeric Shrublands
1104	TURK-28	3.783	36.267	Surface	Green cross	Kenya	Deserts and Xeric Shrublands
1105	TURK-29	2.1	36.933	Surface	Green cross	Kenya	Tropical and Subtropical Grasslands, Savannas, and Shrublands
1106	TURK-3	1.783	36.817	Surface	Green cross	Kenya	Tropical and Subtropical Moist Broadleaf Forests
1107	TURK-4	2.217	37.883	Surface	Green cross	Kenya	Tropical and Subtropical Grasslands, Savannas, and Shrublands
1108	TURK-5	2.383	37.967	Surface	Green cross	Kenya	Tropical and Subtropical Grasslands, Savannas, and Shrublands
1109	TURK-6	2.533	37.95	Surface	Green cross	Kenya	Deserts and Xeric Shrublands
1110	TURK-7	2.633	37.8	Surface	Green cross	Kenya	Deserts and Xeric Shrublands
1111	TURK-8	2.95	37.683	Surface	Green cross	Kenya	Deserts and Xeric Shrublands
1112	TURK-9	3.133	37.6	Surface	Green cross	Kenya	Deserts and Xeric Shrublands
1113	UARL1	1.667	33	River	Blue cross	Uganda	Tropical and Subtropical Grasslands, Savannas, and Shrublands
1114	UARL2	1.633	33.933	River	Blue cross	Uganda	Tropical and Subtropical Grasslands, Savannas, and Shrublands
1115	UARL48	-0.933	30.133	Lake	Black cross	Uganda	Tropical and Subtropical Moist Broadleaf Forests
1116	UARL48b	-0.133	30.867	Lake	Black cross	Uganda	Tropical and Subtropical Grasslands, Savannas, and Shrublands
1117	UARL49	-0.3	30.033	Lake	Black cross	Uganda	Tropical and Subtropical Moist Broadleaf Forests
1118	UARL50	-0.25	30.317	Lake	Black cross	Uganda	Tropical and Subtropical Moist Broadleaf Forests
1119	UARL51	-0.25	30.117	Lake	Black cross	Uganda	Tropical and Subtropical Moist Broadleaf Forests
1120	UARL52	-0.15	30.133	Lake	Black cross	Uganda	Tropical and Subtropical Moist Broadleaf Forests
1121	UARL53	-0.017	30.017	Lake	Black cross	Uganda	Tropical and Subtropical Moist Broadleaf Forests
1122	UARL54	-0.283	29.967	Lake	Black cross	Uganda	Tropical and Subtropical Moist Broadleaf Forests
1123	UARL55	-0.467	30.267	Lake	Black cross	Uganda	Tropical and Subtropical Grasslands, Savannas, and Shrublands
1124	UARL56	-0.45	30.283	Lake	Black cross	Uganda	Tropical and Subtropical Grasslands, Savannas, and Shrublands
1125	UARL57	-0.7	30.233	Lake	Black cross	Uganda	Tropical and Subtropical Moist Broadleaf Forests
1126	UARL58	-0.7	30.25	Lake	Black cross	Uganda	Tropical and Subtropical Moist Broadleaf Forests
1127	V-1	-12.71	45.12	River	Blue cross	Mayotte	Tropical and Subtropical Moist Broadleaf Forests
1128	V15	16.25	-15.833	Lake	Black cross	Senegal	Tropical and Subtropical Grasslands, Savannas, and Shrublands
1129	V16	16.25	-15.833	Lake	Black cross	Senegal	Tropical and Subtropical Grasslands, Savannas, and Shrublands
1130	V17	16.25	-15.833	Lake	Black cross	Senegal	Tropical and Subtropical Grasslands, Savannas, and Shrublands
1131	V18	16.25	-15.833	Lake	Black cross	Senegal	Tropical and Subtropical Grasslands, Savannas, and Shrublands
1132	V19	16.25	-15.833	Lake	Black cross	Senegal	Tropical and Subtropical Grasslands, Savannas, and Shrublands
1133	V20	16.25	-15.833	Lake	Black cross	Senegal	Tropical and Subtropical Grasslands, Savannas, and Shrublands
1134	V21	16.25	-15.833	Lake	Black cross	Senegal	Tropical and Subtropical Grasslands, Savannas, and Shrublands
1135	V22	16.25	-15.833	Lake	Black cross	Senegal	Tropical and Subtropical Grasslands, Savannas, and Shrublands
1136	V23	16.25	-15.833	Lake	Black cross	Senegal	Tropical and Subtropical Grasslands, Savannas, and Shrublands
1137	V-3	-12.71	45.118	River	Blue cross	Mayotte	Tropical and Subtropical Moist Broadleaf Forests
1138	V-4	-12.71	45.118	River	Blue cross	Mayotte	Tropical and Subtropical Moist Broadleaf Forests
1139	V-5	-12.71	45.117	River	Blue cross	Mayotte	Tropical and Subtropical Moist Broadleaf Forests
1140	V-7	-12.71	45.113	River	Blue cross	Mayotte	Tropical and Subtropical Moist Broadleaf Forests
1141	V-8	-12.713	45.11	River	Blue cross	Mayotte	Tropical and Subtropical Moist Broadleaf Forests
1142	V8-10	15.128	-16.083	Surface	Green cross	Senegal	Tropical and Subtropical Grasslands, Savannas, and Shrublands
1143	V8-11	14.888	-17.128	Surface	Green cross	Senegal	Tropical and Subtropical Grasslands, Savannas, and Shrublands
1144	V82-1	14.933	-12.467	River	Blue cross	Senegal	Tropical and Subtropical Grasslands, Savannas, and Shrublands
1145	V82-2	16.15	-13.917	River	Blue cross	Senegal	Tropical and Subtropical Grasslands, Savannas, and Shrublands
1146	V82-24	16.45	-15.866	River	Blue cross	Senegal	Tropical and Subtropical Grasslands, Savannas, and Shrublands
1147	V82-25	16.483	-16	River	Blue cross	Senegal	Tropical and Subtropical Grasslands, Savannas, and Shrublands
1148	V82-26	15.983	-16.5	River	Blue cross	Senegal	Tropical and Subtropical Grasslands, Savannas, and Shrublands
1149	V82-4	16.65	-14.95	River	Blue cross	Senegal	Tropical and Subtropical Grasslands, Savannas, and Shrublands
1150	V82-5	16.5	-15.517	River	Blue cross	Senegal	Tropical and Subtropical Grasslands, Savannas, and Shrublands
1151	V8-27	14.911	-16.931	Surface	Green cross	Senegal	Tropical and Subtropical Grasslands, Savannas, and Shrublands
1152	V83-1	14.317	-12.267	River	Blue cross	Senegal	Tropical and Subtropical Grasslands, Savannas, and Shrublands
1153	V83-2	13.883	-12.183	River	Blue cross	Senegal	Tropical and Subtropical Grasslands, Savannas, and Shrublands
1154	V83-3	13.217	-13.367	River	Blue cross	Senegal	Tropical and Subtropical Grasslands, Savannas, and Shrublands
1155	V83-4	12.883	-12.4	River	Blue cross	Senegal	Tropical and Subtropical Grasslands, Savannas, and Shrublands
1156	V83-5	12.633	-12.1	River	Blue cross	Senegal	Tropical and Subtropical Grasslands, Savannas, and Shrublands
1157	V83-7	13.083	-12.717	River	Blue cross	Senegal	Tropical and Subtropical Grasslands, Savannas, and Shrublands
1158	V83-NP	16.25	-15.833	Lake	Black cross	Senegal	Tropical and Subtropical Grasslands, Savannas, and Shrublands
1159	V8-7	15.144	-16.906	Surface	Green cross	Senegal	Tropical and Subtropical Grasslands, Savannas, and Shrublands
1160	V8-8	15.283	-16.803	Surface	Green cross	Senegal	Tropical and Subtropical Grasslands, Savannas, and Shrublands
1163	W.384	8.58	38.39	Surface	Green cross	Ethiopia	Montane Grasslands and Shrublands
1164	W.385	8.575	38.38	Surface	Green cross	Ethiopia	Montane Grasslands and Shrublands
1165	W.386	8.57	38.37	Surface	Green cross	Ethiopia	Montane Grasslands and Shrublands
1166	W.387	8.565	38.36	Surface	Green cross	Ethiopia	Montane Grasslands and Shrublands
1167	W.388	8.56	38.35	Surface	Green cross	Ethiopia	Montane Grasslands and Shrublands
1168	Y96-03	15.75	46.317	Surface	Green cross	Yemen	Deserts and Xeric Shrublands
1169	Y96-08	15.7	46.367	Surface	Green cross	Yemen	Deserts and Xeric Shrublands
1170	Y96-138	15.483	45.4	Surface	Green cross	Yemen	Deserts and Xeric Shrublands
1171	Y96-139	15.4	45.3	Surface	Green cross	Yemen	Deserts and Xeric Shrublands
1172	Y96-140	15.417	45.167	Surface	Green cross	Yemen	Deserts and Xeric Shrublands
1173	Y96-40	15.867	46.683	Surface	Green cross	Yemen	Deserts and Xeric Shrublands
1174	Yb-1	5.333	-4.15	Trap	Red cross	Côte d'Yvoire	Tropical and Subtropical Moist Broadleaf Forests
1175	Yb-10	5.333	-4.15	Trap	Red cross	Côte d'Yvoire	Tropical and Subtropical Moist Broadleaf Forests
1176	Yb-11	5.333	-4.15	Trap	Red cross	Côte d'Yvoire	Tropical and Subtropical Moist Broadleaf Forests
1177	Yb-12	5.333	-4.15	Trap	Red cross	Côte d'Yvoire	Tropical and Subtropical Moist Broadleaf Forests
1178	Yb-2	5.333	-4.15	Trap	Red cross	Côte d'Yvoire	Tropical and Subtropical Moist Broadleaf Forests
1179	Yb-3	5.333	-4.15	Trap	Red cross	Côte d'Yvoire	Tropical and Subtropical Moist Broadleaf Forests
1180	Yb-4	5.333	-4.15	Trap	Red cross	Côte d'Yvoire	Tropical and Subtropical Moist Broadleaf Forests
1181	Yb-5	5.333	-4.15	Trap	Red cross	Côte d'Yvoire	Tropical and Subtropical Moist Broadleaf Forests
1182	Yb-6	5.333	-4.15	Trap	Red cross	Côte d'Yvoire	Tropical and Subtropical Moist Broadleaf Forests
1183	Yb-7	5.333	-4.15	Trap	Red cross	Côte d'Yvoire	Tropical and Subtropical Moist Broadleaf Forests
1184	Yb-8	5.333	-4.15	Trap	Red cross	Côte d'Yvoire	Tropical and Subtropical Moist Broadleaf Forests
1185	Yb-9	5.333	-4.15	Trap	Red cross	Côte d'Yvoire	Tropical and Subtropical Moist Broadleaf Forests
1186	ZARL25	-9.05	33.65	Lake	Black cross	Zambia	Montane Grasslands and Shrublands
1187	ZARL26	-8.833	31.383	Lake	Black cross	Zambia	Tropical and Subtropical Grasslands, Savannas, and Shrublands
1188	ZARL27	-8.865	30.133	Lake	Black cross	Zambia	Tropical and Subtropical Grasslands, Savannas, and Shrublands
1189	ZARL28	-9.865	28.717	Lake	Black cross	Zambia	Flooded Grasslands and Savannas
1190	ZARL29	-9	28.75	Lake	Black cross	Zambia	Tropical and Subtropical Grasslands, Savannas, and Shrublands
1191	ZARL30	-8	32.417	Lake	Black cross	Zambia	Tropical and Subtropical Grasslands, Savannas, and Shrublands
1192	ZB82VM	-24.747	15.504	Surface	Green cross	Namibia	Deserts and Xeric Shrublands
