# Supplementary material for: Predictive pollen-based biome modeling using machine learning
Source: PLoS One. 2018 Aug 23;13(8):e0202214. doi: 10.1371/journal.pone.0202214 (PMC6122137; doi:10.1371/journal.pone.0202214)
Supplement: S3 Table — Acronyms denote LDA for Linear Discriminant Analysis, SVM for Support Vector Machines, NN for Neural Networks, RF for Random Forest, LR for Logistic Regression, NB for Naïve Bayes, CDT for Classifivation Decision Tree, and KNN for K-Nearest Neighbors. (XLSX) [file pone.0202214.s003.xlsx]

## Sheet: Sheet1
S4 Table. Complete list of Mean Decrease in Accuracy (MDA) metrics for all pollen taxa calculated for each model.
Model	Taxon	Percent (%)		Model	Taxon	Percent (%)
CDT	Rapanea	0.105952		LDA	Amaranthaceae	0.261628
CDT	Proteaceae	0.0952381		LDA	Cuppressaceae	0.123256
CDT	Euphorbiaceae	0.0916667		LDA	Euphorbiaceae	0.12093
CDT	Ephedra	0.0714286		LDA	Dodonaea	0.115116
CDT	Sapotaceae	0.0702381		LDA	Asteraceae	0.05
CDT	Syzygium	0.0547619		LDA	Syzygium	0.0476744
CDT	Ericaceae	0.0440476		LDA	Aizoaceae	0.0430233
CDT	Dodonaea	0.0345238		LDA	Cola	0.0418605
CDT	Conyza	0.0333333		LDA	Myrsnine africana	0.0418605
CDT	Stoebe	0.0214286		LDA	Tamarix	0.0395349
CDT	Amaranthaceae	0.0190476		LDA	Sacoglotti	0.0372093
CDT	Cliffortia	0.0178571		LDA	Utricaceae	0.0302326
CDT	Cola	0.0166667		LDA	Spermacoce	0.0290698
CDT	Cuppressaceae	0.0166667		LDA	Stoebe	0.0232558
CDT	Tamarix	0.0154762		LDA	Dilleniaceae	0.0197674
CDT	Asteraceae	0.0142857		LDA	Blighia	0.0174419
CDT	Dilleniaceae	0.0142857		LDA	Rhus	0.0174419
CDT	Euphorbia	0.0142857		LDA	Acanthaceae	0.0139535
CDT	Sacoglotti	0.0142857		LDA	Rubus	0.0139535
CDT	Spermacoce	0.0142857		LDA	Allophylus	0.0116279
CDT	Tetrorchidium	0.0130952		LDA	Fagonia	0.0116279
CDT	Meliaceae	0.0107143		LDA	Podocarpus	0.0116279
CDT	Acacia	0.00952381		LDA	Pycnanthus	0.0116279
CDT	Rhus	0.00952381		LDA	Tetrorchidium	0.0116279
CDT	Rhizophora	0.00595238		LDA	Afrocrania	0.0104651
CDT	Salvadora	0.00595238		LDA	Ericaceae	0.0104651
KNN	Amaranthaceae	0.1		LDA	Sapotaceae	0.0104651
KNN	Rapanea	0.0886364		LDA	Fabaceae	0.00813953
KNN	Dodonaea	0.0215909		LDA	Nuxia	0.00813953
KNN	Myrsnine africana	0.0193182		LDA	Caaesalpini	0.00697674
KNN	Euphorbiaceae	0.0159091		LDA	Typha	0.00624548
KNN	Nuxia	0.0159091		LR	Amaranthaceae	0.0681319
KNN	Caaesalpini	0.0147727		LR	Euphorbiaceae	0.0604396
KNN	Ephedra	0.0147727		LR	Dilleniaceae	0.0527473
KNN	Acanthaceae	0.0125		LR	Aizoaceae	0.0417582
KNN	Combretaceae	0.0113636		LR	Asteraceae	0.0340659
KNN	Hugoia	0.0113636		LR	Zygophyllum	0.0307692
KNN	Spermacoce	0.0113636		LR	Phoenix	0.0263736
KNN	Myrica	0.0102273		LR	Nuxia	0.0241758
KNN	Syzygium	0.0102273		LR	Drypetes	0.0186813
KNN	Mitracarpus	0.00909091		LR	Myrsnine africana	0.0186813
KNN	Sapotaceae	0.00909091		LR	Sacoglotti	0.0186813
KNN	Aizoaceae	0.00795455		LR	Spermacoce	0.0164835
KNN	Cuppressaceae	0.00795455		LR	Senecio	0.0142857
LDA	Rapanea	0.39186		LR	Syzygium	0.0131868
LR	Tamarix	0.0120879		NB	Artemisia	0.0114943
LR	Acalypha	0.010989		NB	Acacia	0.0114943
LR	Caaesalpini	0.010989		NB	Spermacoce	0.0103448
LR	Ephedra	0.00879121		NB	Aizoaceae	0.00804598
LR	Hagenia abyssinica	0.00879121		NB	Rapanea	0.00689655
LR	Nymphaea	0.00879121		NB	Acalypha	0.00689655
LR	Podocarpus	0.00879121		NB	Stoebe	0.00574713
LR	Celtis	0.00769231		NB	Meliaceae	0.00574713
LR	Proteaceae	0.00769231		NB	Cuppressaceae	0.00574713
LR	Sauvagesia	0.00659341		NB	Capparidaceae	0.00574713
LR	Ixora	0.00549451		NB	Calpocalyx	0.00574713
LR	Salvadora	0.00549451		NB	Hugoia	0.0103448
LR	Meliaceae	0.010989		NB	Cola	0.0103448
LR	Afrocrania	0.00989011		NB	Dilleniaceae	0.0091954
LR	Rapanea	0.00989011		NB	Cliffortia	0.0091954
NB	Lannea	0.0356322		NB	Phoenix	0.00804598
NB	Alchornea	0.0298851		NB	Asteraceae	0.00804598
NB	Balanites	0.0287356		NN	Amaranthaceae	0.14
NB	Caaesalpini	0.0275862		NN	Euphorbiaceae	0.116471
NB	Allophylus	0.0275862		NN	Syzygium	0.0317647
NB	Salvadora	0.0252874		NN	Aizoaceae	0.0211765
NB	Ixora	0.0241379		NN	Myrsnine africana	0.0176471
NB	Euphorbiaceae	0.0241379		NN	Dilleniaceae	0.0164706
NB	Proteaceae	0.0229885		NN	Zygophyllum	0.0141176
NB	Syzygium	0.0218391		NN	Acanthaceae	0.0129412
NB	Combretaceae	0.0218391		NN	Capparidaceae	0.0105882
NB	Dodonaea	0.0183908		NN	Sacoglotti	0.0105882
NB	Nuxia	0.0172414		NN	Sauvagesia	0.0105882
NB	Amaranthaceae	0.0172414		NN	Senecio	0.00941176
NB	Zygophyllum	0.016092		NN	Ephedra	0.00823529
NB	Sauvagesia	0.016092		NN	Nuxia	0.00705882
NB	Rhizophora	0.016092		NN	Asteraceae	0.00588235
NB	Christiana	0.016092		NN	Dodonaea	0.00588235
NB	Tetrorchidium	0.0149425		RF	Combretaceae	0.0378947
NB	Sacoglotti	0.0149425		RF	Nuxia	0.0368421
NB	Nymphaea	0.0149425		RF	Euphorbiaceae	0.0252632
NB	Borassus	0.0149425		RF	Myrsnine africana	0.0189474
NB	Tilia	0.0137931		RF	Mitracarpus	0.0178947
NB	Irvignia	0.0137931		RF	Amaranthaceae	0.0168421
NB	Euphorbia	0.0137931		RF	Ephedra	0.0157895
NB	Senecio	0.0126437		RF	Rapanea	0.0147368
NB	Podocarpus	0.0126437		RF	Sapotaceae	0.0126316
NB	Plantago	0.0126437		RF	Conyza	0.0105263
NB	Rubus	0.0114943		RF	Ixora	0.00947368
NB	Mitracarpus	0.0114943		RF	Alchornea	0.00842105
RF	Dilleniaceae	0.00842105		SVM	Cliffortia	0.0209302
RF	Flueggea	0.00842105		SVM	Fagonia	0.0209302
RF	Cuppressaceae	0.00736842		SVM	Nymphaea	0.0209302
RF	Rhamnaceae	0.00736842		SVM	Tamarix	0.0209302
SVM	Amaranthaceae	0.163953		SVM	Capparidaceae	0.0197674
SVM	Dodonaea	0.0918605		SVM	Afrocrania	0.0186047
SVM	Dilleniaceae	0.0686047		SVM	Rubus	0.0174419
SVM	Euphorbiaceae	0.0604651		SVM	Sacoglotti	0.0162791
SVM	Rapanea	0.0581395		SVM	Clusiaceae	0.0151163
SVM	Zygophyllum	0.044186		SVM	Blighia	0.0127907
SVM	Asteraceae	0.0418605		SVM	Cola	0.0127907
SVM	Rhizophora	0.0406977		SVM	Chrozophora	0.0116279
SVM	Nuxia	0.0383721		SVM	Sapotaceae	0.0116279
SVM	Cuppressaceae	0.0360465		SVM	Stoebe	0.0116279
SVM	Senecio	0.0348837		SVM	Zanthoxylum	0.0116279
SVM	Syzygium	0.0337209		SVM	Poaceae	0.00930233
SVM	Myrsnine africana	0.0290698		SVM	Anthocleista	0.00813953
SVM	Spermacoce	0.027907		SVM	Drypetes	0.00813953
SVM	Mitracarpus	0.0255814		SVM	Parkia	0.00813953
SVM	Acanthaceae	0.0244186		SVM	Typha	0.00813953
SVM	Rhus	0.0232558		SVM	Malpighia	0.00697674
SVM	Aizoaceae	0.022093
